# Supplementary material for: Diethyl 4,4′-dihy­droxy-3,3′-{[(3aRS,7aRS)-2,3,3a,4,5,6,7,7a-octa­hydro-1H-1,3-benzimidazole-1,3-di­yl]bis­(methyl­ene)}dibenzoate
Source: Acta Crystallogr Sect E Struct Rep Online. 2011 Oct 5;67(Pt 11):o2817–8. doi: 10.1107/S1600536811039559 (PMC3247559; doi:10.1107/S1600536811039559)
Supplement: Supplementary file 1 [file e-67-o2817-sup1.cif]

##############################################################################
#                                                                            #
# This CIF contains the data in a paper accepted for publication in          #
# Acta Crystallographica Section E. It conforms to the requirements of       #
# Notes for Authors for Acta Crystallographica Section E, and has been       #
# peer reviewed under the auspices of the IUCr Commission on Journals.       #
#                                                                            #
# Full details of the Crystallographic Information File format               #
# are given in the paper "The Crystallographic Information File (CIF):       #
# a New Standard Archive File for Crystallography" by S. R. Hall, F. H.      #
# Allen and I. D. Brown [Acta Cryst. (1991), A47, 655-685].                  #
#                                                                            #
# The current version of the core CIF dictionary is obtainable from          #
# ftp://ftp.iucr.org/pub/cif_core.dic.                                       #
#                                                                            #
# Software is freely available for graphical display of the structure(s)     #
# in this CIF. For information consult the CIF software page                 #
# http://www.iucr.org/resources/cif/software.                                #
#                                                                            #
# This file may be used for bona fide research purposes within the           #
# scientific community so long as proper attribution is given to the journal # 
# article from which it was obtained.                                        #
#                                                                            #
##############################################################################
data_global
_audit_creation_method     'Jana2006 Version : 12/07/2011'
_journal_date_recd_electronic     2011-09-23
_journal_date_accepted     2011-09-26
_journal_name_full     'Acta Crystallographica, Section E'
_journal_year     2011
_journal_volume     67
_journal_issue     11
_journal_page_first     o2817
_journal_page_last     o2818
_journal_paper_category     QO
_journal_coeditor_code     BT5654
_publ_contact_author_name     'Augusto Rivera'
_publ_contact_author_address
;
Departamento de Qu\'imica, Universidad Nacional de Colombia,
Ciudad Universitaria, Bogot\'a, Colombia
;
_publ_contact_author_email     'ariverau@unal.edu.co'
_publ_contact_author_fax     '57-1-3165220'
_publ_contact_author_phone     '57-1-3165000'
_publ_section_title
;\
Diethyl
4,4'-dihydroxy-3,3'-{[(3a<i>RS</i>,7a<i>RS</i>)-2,3,3a,4,5,6,7,7a-octahydro-\
1<i>H</i>-1,3-benzimidazole-1,3-diyl]bis(methylene)}dibenzoate
;
_publ_section_title_footnote     .
loop_
    _publ_author_name
    _publ_author_footnote
    _publ_author_address
    'Rivera, Augusto' .
;
Departamento de Qu\'imica, Universidad Nacional de Colombia,
Ciudad Universitaria, Bogot\'a, Colombia
;
    'Quiroga, Diego' .
;
Departamento de Qu\'imica, Universidad Nacional de Colombia,
Ciudad Universitaria, Bogot\'a, Colombia
;
    'R\'ios-Motta, Jaime' .
;
Departamento de Qu\'imica, Universidad Nacional de Colombia,
Ciudad Universitaria, Bogot\'a, Colombia
;
    'Fejfarov\'a, Karla' .
;
Institute of Physics ASCR, v.v.i.,
Na Slovance 2
182 21 Praha 8
Czech Republic
;
    'Du\<sek, Michal' .
;
Institute of Physics ASCR, v.v.i.,
Na Slovance 2
182 21 Praha 8
Czech Republic
;
data_I
_chemical_name_systematic
;
Diethyl 4,4'-dihydroxy-3,3'-{[(3a<i>RS</i>,7a<i>RS</i>)-2,3,3a,4,5,6,7,7a-
octahydro-1<i>H</i>-1,3-benzimidazole-1,3-diyl]bis(methylene)}dibenzoate
;
_chemical_name_common     ?
_chemical_formula_moiety     'C27 H34 N2 O6'
_chemical_formula_sum     'C27 H34 N2 O6'
_chemical_formula_structural     ?
_chemical_formula_analytical     ?
_chemical_formula_iupac     'C27 H34 N2 O6'
_chemical_formula_weight     482.6
_chemical_melting_point     ?
_symmetry_cell_setting     triclinic
_symmetry_space_group_name_H-M     'P -1'
_symmetry_space_group_name_Hall     '-P 1'
loop_
    _symmetry_equiv_pos_site_id
    _symmetry_equiv_pos_as_xyz
    1 x,y,z
    2 -x,-y,-z
_cell_length_a     8.1132(4)
_cell_length_b     10.9796(7)
_cell_length_c     15.2450(8)
_cell_angle_alpha     89.580(5)
_cell_angle_beta     81.028(4)
_cell_angle_gamma     70.028(5)
_cell_volume     1259.19(13)
_cell_formula_units_Z     2
_cell_measurement_reflns_used     4486
_cell_measurement_theta_min     2.94
_cell_measurement_theta_max     67.05
_cell_measurement_temperature     120
_cell_special_details     ?
_exptl_crystal_description     block
_exptl_crystal_colour     colourless
_exptl_crystal_size_max     0.456
_exptl_crystal_size_mid     0.184
_exptl_crystal_size_min     0.107
_exptl_crystal_density_diffrn     1.2724
_exptl_crystal_density_meas     ?
_exptl_crystal_density_method     'not measured'
_exptl_crystal_F_000     516
_exptl_absorpt_coefficient_mu     0.734
_exptl_absorpt_correction_type     multi-scan
_exptl_absorpt_process_details
;
(CrysAlis PRO; Agilent, 2010)
;
_exptl_absorpt_correction_T_min     0.752
_exptl_absorpt_correction_T_max     1
_exptl_special_details
;
CrysAlisPro (Agilent Technologies, 2010)
Empirical absorption correction using spherical harmonics,
implemented in SCALE3 ABSPACK scaling algorithm
;
_diffrn_ambient_temperature     120
_diffrn_radiation_type     'Cu K\a'
_diffrn_radiation_wavelength     1.5418
_diffrn_radiation_source     'Enhance Ultra (Cu) X-ray Source'
_diffrn_radiation_monochromator     'mirror'
_diffrn_measurement_device_type
      'Agilent Xcalibur diffractometer with an Atlas (Gemini ultra Cu) detector'
_diffrn_measurement_device     'four-cycle diffractometer'
_diffrn_measurement_method     'Rotation method data acquisition using \w'
_diffrn_detector_area_resol_mean     10.3784
_diffrn_reflns_number     11294
_diffrn_reflns_av_R_equivalents     0.0339
_diffrn_reflns_av_sigmaI/netI     0.0331
_diffrn_reflns_theta_min     2.94
_diffrn_reflns_theta_max     67.21
_diffrn_reflns_theta_full     67.21
_diffrn_measured_fraction_theta_max     0.98
_diffrn_measured_fraction_theta_full     0.98
_diffrn_reflns_limit_h_min     -8
_diffrn_reflns_limit_h_max     9
_diffrn_reflns_limit_k_min     -13
_diffrn_reflns_limit_k_max     12
_diffrn_reflns_limit_l_min     -18
_diffrn_reflns_limit_l_max     18
_diffrn_reflns_reduction_process
;
Integration of the CCD images was done by program CrysAlisPro
(Agilent Technologies, 2010). The same program was used for indexing of the
crystal shape and absorption correction.
;
_diffrn_standards_number     0
_diffrn_standards_interval_count     ?
_diffrn_standards_interval_time     ?
_diffrn_standards_decay_%     .
loop_
    _diffrn_standard_refln_index_h
    _diffrn_standard_refln_index_k
    _diffrn_standard_refln_index_l
    ? ? ?
_refine_special_details
;
The refinement was carried out against all reflections. The conventional
<i>R</i>-factor is always based on <i>F</i>. The goodness of fit as well as
the weighted <i>R</i>-factor are based on <i>F</i> and <i>F</i>^2^ for
refinement carried out on <i>F</i> and <i>F</i>^2^, respectively. The
threshold expression is used only for calculating <i>R</i>-factors <i>etc</i>.
and it is not relevant to the choice of reflections for refinement.
The program used for refinement, Jana2006, uses the weighting scheme based on
the experimental expectations, see _refine_ls_weighting_details, that does not
force <i>S</i> to be one. Therefore the values of <i>S</i> are usually larger
than the ones from the <i>SHELX</i> program.
;
_reflns_number_total     4430
_reflns_number_gt     3313
_reflns_threshold_expression     I>3\s(I)
_refine_ls_structure_factor_coef     Fsqd
_refine_ls_R_factor_all     0.0608
_refine_ls_R_factor_gt     0.0433
_refine_ls_wR_factor_gt     0.1030
_refine_ls_wR_factor_ref     0.1110
_refine_ls_goodness_of_fit_ref     1.64
_refine_ls_restrained_S_all     ?
_refine_ls_number_reflns     4430
_refine_ls_number_parameters     323
_refine_ls_number_restraints     0
_refine_ls_number_constraints     130
_refine_ls_hydrogen_treatment     mixed
_refine_ls_weighting_scheme     sigma
_refine_ls_weighting_details     'w = 1/[\s^2^(I)+0.0009I^2^]'
_refine_ls_shift/su_max     0.0046
_refine_ls_shift/su_mean     0.0006
_refine_diff_density_max     0.47
_refine_diff_density_min     -0.24
_refine_ls_extinction_method
                      'B-C type 1 Lorentzian isotropic (Becker & Coppens, 1974)'
_refine_ls_extinction_coef       9E2(2)
_refine_ls_abs_structure_details     ?
_refine_ls_abs_structure_Flack     ?
_refine_ls_abs_structure_Rogers     ?
loop_
    _atom_type_symbol
    _atom_type_scat_dispersion_real
    _atom_type_scat_dispersion_imag
    _atom_type_scat_source
    C 0.0181 0.0091 'International Tables Vol C tables 4.2.6.8 and 6.1.1.1'
    H 0.0000 0.0000 'International Tables Vol C tables 4.2.6.8 and 6.1.1.1'
    N 0.0311 0.0180 'International Tables Vol C tables 4.2.6.8 and 6.1.1.1'
    O 0.0492 0.0322 'International Tables Vol C tables 4.2.6.8 and 6.1.1.1'
_computing_data_collection     'CrysAlis PRO (Agilent, 2010)'
_computing_cell_refinement     'CrysAlis PRO (Agilent, 2010)'
_computing_data_reduction     'CrysAlis PRO (Agilent, 2010)'
_computing_structure_solution     'SIR2002 (Burla <i>et al.</i>, 2003)'
_computing_structure_refinement
                                 'JANA2006 (Pet\<r\'i\<cek <i>et al.</i>, 2006)'
_computing_molecular_graphics     'DIAMOND (Brandenburg & Putz, 2005)'
_computing_publication_material
                                 'JANA2006 (Pet\<r\'i\<cek <i>et al.</i>, 2006)'
loop_
    _atom_site_type_symbol
    _atom_site_label
    _atom_site_fract_x
    _atom_site_fract_y
    _atom_site_fract_z
    _atom_site_U_iso_or_equiv
    _atom_site_adp_type
    _atom_site_calc_flag
    _atom_site_refinement_flags
    _atom_site_occupancy
    _atom_site_symmetry_multiplicity
    _atom_site_disorder_assembly
    _atom_site_disorder_group
    O O1 0.80490(18) 0.62458(15) -0.09060(10) 0.0383(6) Uani d . 1 2 . .
    O O2 0.86246(17) 0.80304(15) -0.05677(10) 0.0363(6) Uani d . 1 2 . .
    O O3 0.16819(17) 0.90030(14) 0.22196(9) 0.0305(5) Uani d . 1 2 . .
    O O4 0.88617(18) 0.26784(14) 0.50761(10) 0.0336(5) Uani d . 1 2 . .
    O O5 1.05002(16) 0.09728(14) 0.41510(9) 0.0289(5) Uani d . 1 2 . .
    O O6 0.35533(18) 0.23291(15) 0.24830(10) 0.0327(6) Uani d . 1 2 . .
    N N1 0.16240(18) 0.65935(16) 0.21904(10) 0.0230(6) Uani d . 1 2 . .
    N N2 0.20550(18) 0.47944(15) 0.31013(10) 0.0223(5) Uani d . 1 2 . .
    C C1 0.2970(2) 0.5617(2) 0.26184(14) 0.0301(7) Uani d . 1 2 . .
    C C2 -0.0010(2) 0.62702(18) 0.23985(12) 0.0215(6) Uani d . 1 2 . .
    C C3 0.0186(2) 0.56664(18) 0.32802(12) 0.0212(6) Uani d . 1 2 . .
    C C4 -0.1214(2) 0.5040(2) 0.35509(13) 0.0251(7) Uani d . 1 2 . .
    C C5 -0.3031(2) 0.6115(2) 0.36049(13) 0.0284(7) Uani d . 1 2 . .
    C C6 -0.3246(2) 0.6841(2) 0.27465(13) 0.0289(7) Uani d . 1 2 . .
    C C7 -0.1753(2) 0.7398(2) 0.24635(13) 0.0263(7) Uani d . 1 2 . .
    C C8 0.2195(2) 0.66840(19) 0.12354(13) 0.0247(7) Uani d . 1 2 . .
    C C9 0.3493(2) 0.74075(18) 0.10787(12) 0.0220(6) Uani d . 1 2 . .
    C C10 0.5003(2) 0.69903(19) 0.04363(13) 0.0237(7) Uani d . 1 2 . .
    C C11 0.6112(2) 0.77285(19) 0.02585(12) 0.0237(7) Uani d . 1 2 . .
    C C12 0.5683(2) 0.89060(19) 0.07296(12) 0.0243(7) Uani d . 1 2 . .
    C C13 0.4197(2) 0.93306(19) 0.13820(13) 0.0252(7) Uani d . 1 2 . .
    C C14 0.3118(2) 0.85782(19) 0.15638(12) 0.0235(7) Uani d . 1 2 . .
    C C15 0.7677(2) 0.7236(2) -0.04577(13) 0.0281(7) Uani d . 1 2 . .
    C C16 1.0021(3) 0.7736(2) -0.13485(16) 0.0406(9) Uani d . 1 2 . .
    C C17 1.1722(3) 0.6775(3) -0.11692(17) 0.0510(11) Uani d . 1 2 . .
    C C18 0.2807(2) 0.42669(18) 0.38978(13) 0.0234(6) Uani d . 1 2 . .
    C C19 0.4584(2) 0.31872(18) 0.36541(12) 0.0216(6) Uani d . 1 2 . .
    C C20 0.5969(2) 0.30589(19) 0.41223(12) 0.0226(6) Uani d . 1 2 . .
    C C21 0.7585(2) 0.20349(18) 0.39261(12) 0.0223(6) Uani d . 1 2 . .
    C C22 0.7816(2) 0.11224(19) 0.32436(13) 0.0248(7) Uani d . 1 2 . .
    C C23 0.6454(2) 0.1236(2) 0.27718(13) 0.0275(7) Uani d . 1 2 . .
    C C24 0.4850(2) 0.22611(19) 0.29689(13) 0.0239(7) Uani d . 1 2 . .
    C C25 0.9003(2) 0.19539(18) 0.44524(13) 0.0233(7) Uani d . 1 2 . .
    C C26 1.2010(2) 0.0805(2) 0.45986(14) 0.0289(7) Uani d . 1 2 . .
    C C27 1.3504(2) -0.0335(2) 0.41217(14) 0.0335(8) Uani d . 1 2 . .
    H H1a 0.390996 0.509476 0.217022 0.0361 Uiso calc R 1 2 . .
    H H1b 0.339167 0.60455 0.303387 0.0361 Uiso calc R 1 2 . .
    H H2 -0.009721 0.573115 0.192756 0.0257 Uiso calc R 1 2 . .
    H H3 -0.002172 0.624178 0.378853 0.0255 Uiso calc R 1 2 . .
    H H4a -0.109705 0.438854 0.310572 0.0301 Uiso calc R 1 2 . .
    H H4b -0.109034 0.468638 0.412473 0.0301 Uiso calc R 1 2 . .
    H H5a -0.395371 0.574881 0.374116 0.034 Uiso calc R 1 2 . .
    H H5b -0.319889 0.671905 0.409118 0.034 Uiso calc R 1 2 . .
    H H6a -0.326041 0.626526 0.227901 0.0346 Uiso calc R 1 2 . .
    H H6b -0.437513 0.753203 0.282548 0.0346 Uiso calc R 1 2 . .
    H H7a -0.186338 0.775993 0.189146 0.0316 Uiso calc R 1 2 . .
    H H7b -0.180183 0.802846 0.290901 0.0316 Uiso calc R 1 2 . .
    H H8a 0.117525 0.712073 0.096222 0.0296 Uiso calc R 1 2 . .
    H H8b 0.274173 0.582741 0.095879 0.0296 Uiso calc R 1 2 . .
    H H10 0.529284 0.618178 0.010754 0.0285 Uiso calc R 1 2 . .
    H H12 0.642366 0.942596 0.060072 0.0292 Uiso calc R 1 2 . .
    H H13 0.390889 1.014069 0.170841 0.0302 Uiso calc R 1 2 . .
    H H16a 0.963679 0.740749 -0.183166 0.0488 Uiso calc R 1 2 . .
    H H16b 1.021028 0.852032 -0.153732 0.0488 Uiso calc R 1 2 . .
    H H17a 1.262112 0.665384 -0.168345 0.0765 Uiso calc R 1 2 . .
    H H17b 1.208207 0.708856 -0.067132 0.0765 Uiso calc R 1 2 . .
    H H17c 1.156002 0.596333 -0.103694 0.0765 Uiso calc R 1 2 . .
    H H18a 0.199541 0.394252 0.426876 0.0281 Uiso calc R 1 2 . .
    H H18b 0.295301 0.494797 0.423447 0.0281 Uiso calc R 1 2 . .
    H H20 0.581029 0.368816 0.459072 0.0271 Uiso calc R 1 2 . .
    H H22 0.892295 0.041523 0.310208 0.0298 Uiso calc R 1 2 . .
    H H23 0.66159 0.060322 0.230516 0.033 Uiso calc R 1 2 . .
    H H26a 1.172541 0.060967 0.520634 0.0347 Uiso calc R 1 2 . .
    H H26b 1.233698 0.156681 0.454438 0.0347 Uiso calc R 1 2 . .
    H H27a 1.31469 -0.108441 0.414248 0.0503 Uiso calc R 1 2 . .
    H H27b 1.378537 -0.014112 0.351344 0.0503 Uiso calc R 1 2 . .
    H H27c 1.453165 -0.050579 0.440505 0.0503 Uiso calc R 1 2 . .
    H H3o 0.139(3) 0.829(3) 0.2311(15) 0.0366 Uiso d T 1 2 . .
    H H6o 0.280(3) 0.316(3) 0.2587(16) 0.0393 Uiso d T 1 2 . .
loop_
    _atom_site_aniso_label
    _atom_site_aniso_U_11
    _atom_site_aniso_U_22
    _atom_site_aniso_U_33
    _atom_site_aniso_U_12
    _atom_site_aniso_U_13
    _atom_site_aniso_U_23
    _atom_site_aniso_type_symbol
    O1 0.0355(8) 0.0382(9) 0.0379(9) -0.0156(7) 0.0104(6) -0.0086(7) O
    O2 0.0280(7) 0.0358(9) 0.0439(9) -0.0156(6) 0.0079(6) -0.0004(7) O
    O3 0.0272(7) 0.0266(8) 0.0324(8) -0.0073(6) 0.0060(6) -0.0034(6) O
    O4 0.0325(8) 0.0300(8) 0.0357(8) -0.0042(6) -0.0127(6) -0.0063(7) O
    O5 0.0199(7) 0.0305(8) 0.0329(8) -0.0025(6) -0.0080(5) -0.0027(6) O
    O6 0.0278(7) 0.0283(8) 0.0416(9) -0.0046(6) -0.0155(6) -0.0064(7) O
    N1 0.0175(7) 0.0280(9) 0.0235(8) -0.0080(6) -0.0031(6) 0.0047(7) N
    N2 0.0173(7) 0.0239(9) 0.0238(8) -0.0047(6) -0.0034(6) 0.0040(7) N
    C1 0.0193(9) 0.0345(12) 0.0359(12) -0.0084(8) -0.0055(8) 0.0115(9) C
    C2 0.0175(9) 0.0246(10) 0.0230(10) -0.0082(7) -0.0035(7) 0.0022(8) C
    C3 0.0174(9) 0.0221(10) 0.0216(9) -0.0039(7) -0.0024(7) -0.0009(8) C
    C4 0.0203(9) 0.0296(11) 0.0262(10) -0.0101(8) -0.0027(7) 0.0042(8) C
    C5 0.0193(9) 0.0357(12) 0.0294(11) -0.0098(8) -0.0015(8) 0.0025(9) C
    C6 0.0173(9) 0.0362(12) 0.0305(11) -0.0058(8) -0.0044(8) 0.0024(9) C
    C7 0.0216(9) 0.0290(11) 0.0255(10) -0.0048(8) -0.0042(8) 0.0045(8) C
    C8 0.0244(9) 0.0255(10) 0.0230(10) -0.0089(8) 0.0002(7) 0.0004(8) C
    C9 0.0223(9) 0.0228(10) 0.0209(9) -0.0077(7) -0.0041(7) 0.0038(8) C
    C10 0.0247(9) 0.0232(10) 0.0224(10) -0.0073(8) -0.0034(7) 0.0012(8) C
    C11 0.0229(9) 0.0273(10) 0.0214(10) -0.0091(8) -0.0044(7) 0.0033(8) C
    C12 0.0258(10) 0.0250(10) 0.0250(10) -0.0108(8) -0.0081(8) 0.0068(8) C
    C13 0.0284(10) 0.0218(10) 0.0253(10) -0.0075(8) -0.0073(8) 0.0015(8) C
    C14 0.0217(9) 0.0226(10) 0.0222(10) -0.0032(7) -0.0021(7) 0.0026(8) C
    C15 0.0262(10) 0.0305(11) 0.0283(11) -0.0117(8) -0.0022(8) 0.0041(9) C
    C16 0.0318(11) 0.0473(14) 0.0405(13) -0.0171(10) 0.0093(9) 0.0016(11) C
    C17 0.0365(13) 0.0683(19) 0.0445(15) -0.0167(12) 0.0008(11) 0.0037(13) C
    C18 0.0220(9) 0.0233(10) 0.0226(10) -0.0051(7) -0.0032(7) 0.0020(8) C
    C19 0.0211(9) 0.0209(10) 0.0222(9) -0.0066(7) -0.0027(7) 0.0030(8) C
    C20 0.0239(9) 0.0214(10) 0.0209(9) -0.0071(7) -0.0010(7) 0.0000(8) C
    C21 0.0219(9) 0.0218(10) 0.0226(10) -0.0075(7) -0.0018(7) 0.0038(8) C
    C22 0.0208(9) 0.0226(10) 0.0275(10) -0.0039(8) -0.0017(8) -0.0013(8) C
    C23 0.0273(10) 0.0247(11) 0.0288(11) -0.0070(8) -0.0038(8) -0.0049(8) C
    C24 0.0219(9) 0.0234(10) 0.0279(10) -0.0089(8) -0.0064(8) 0.0010(8) C
    C25 0.0229(9) 0.0207(10) 0.0256(10) -0.0069(8) -0.0037(8) 0.0032(8) C
    C26 0.0235(10) 0.0298(11) 0.0353(11) -0.0081(8) -0.0130(8) 0.0056(9) C
    C27 0.0217(10) 0.0369(12) 0.0396(12) -0.0064(8) -0.0067(9) 0.0036(10) C
loop_
    _geom_bond_atom_site_label_1
    _geom_bond_atom_site_label_2
    _geom_bond_site_symmetry_1
    _geom_bond_site_symmetry_2
    _geom_bond_distance
    _geom_bond_publ_flag
    O1 C15 . . 1.209(3) ?
    O2 C15 . . 1.340(3) ?
    O2 C16 . . 1.463(3) ?
    O3 C14 . . 1.359(2) ?
    O3 H3o . . 0.89(3) ?
    O4 C25 . . 1.210(3) ?
    O5 C25 . . 1.3364(19) ?
    O5 C26 . . 1.451(3) ?
    O6 C24 . . 1.360(3) ?
    O6 H6o . . 0.91(2) ?
    N1 C1 . . 1.476(2) ?
    N1 C2 . . 1.474(3) ?
    N1 C8 . . 1.471(2) ?
    N2 C1 . . 1.479(3) ?
    N2 C3 . . 1.474(2) ?
    N2 C18 . . 1.470(2) ?
    C1 H1a . . 0.96 ?
    C1 H1b . . 0.96 ?
    C2 C3 . . 1.501(3) ?
    C2 C7 . . 1.518(2) ?
    C2 H2 . . 0.96 ?
    C3 C4 . . 1.522(3) ?
    C3 H3 . . 0.96 ?
    C4 C5 . . 1.533(2) ?
    C4 H4a . . 0.96 ?
    C4 H4b . . 0.96 ?
    C5 C6 . . 1.529(3) ?
    C5 H5a . . 0.96 ?
    C5 H5b . . 0.96 ?
    C6 C7 . . 1.539(3) ?
    C6 H6a . . 0.96 ?
    C6 H6b . . 0.96 ?
    C7 H7a . . 0.96 ?
    C7 H7b . . 0.96 ?
    C8 C9 . . 1.512(3) ?
    C8 H8a . . 0.96 ?
    C8 H8b . . 0.96 ?
    C9 C10 . . 1.385(2) ?
    C9 C14 . . 1.403(3) ?
    C10 C11 . . 1.400(3) ?
    C10 H10 . . 0.96 ?
    C11 C12 . . 1.392(3) ?
    C11 C15 . . 1.485(2) ?
    C12 C13 . . 1.382(2) ?
    C12 H12 . . 0.96 ?
    C13 C14 . . 1.393(3) ?
    C13 H13 . . 0.96 ?
    C16 C17 . . 1.487(3) ?
    C16 H16a . . 0.96 ?
    C16 H16b . . 0.96 ?
    C17 H17a . . 0.96 ?
    C17 H17b . . 0.96 ?
    C17 H17c . . 0.96 ?
    C18 C19 . . 1.514(2) ?
    C18 H18a . . 0.96 ?
    C18 H18b . . 0.96 ?
    C19 C20 . . 1.390(3) ?
    C19 C24 . . 1.402(3) ?
    C20 C21 . . 1.396(2) ?
    C20 H20 . . 0.96 ?
    C21 C22 . . 1.396(3) ?
    C21 C25 . . 1.481(3) ?
    C22 C23 . . 1.380(3) ?
    C22 H22 . . 0.96 ?
    C23 C24 . . 1.391(2) ?
    C23 H23 . . 0.96 ?
    C26 C27 . . 1.505(2) ?
    C26 H26a . . 0.96 ?
    C26 H26b . . 0.96 ?
    C27 H27a . . 0.96 ?
    C27 H27b . . 0.96 ?
    C27 H27c . . 0.96 ?
loop_
    _geom_angle_atom_site_label_1
    _geom_angle_atom_site_label_2
    _geom_angle_atom_site_label_3
    _geom_angle_site_symmetry_1
    _geom_angle_site_symmetry_2
    _geom_angle_site_symmetry_3
    _geom_angle
    _geom_angle_publ_flag
    C15 O2 C16 . . . 116.06(17) ?
    C14 O3 H3o . . . 102.3(13) ?
    C25 O5 C26 . . . 117.08(16) ?
    C24 O6 H6o . . . 103.4(18) ?
    C1 N1 C2 . . . 105.79(16) ?
    C1 N1 C8 . . . 113.67(13) ?
    C2 N1 C8 . . . 114.09(16) ?
    C1 N2 C3 . . . 102.83(14) ?
    C1 N2 C18 . . . 112.75(16) ?
    C3 N2 C18 . . . 114.62(13) ?
    N1 C1 N2 . . . 106.30(15) ?
    N1 C1 H1a . . . 109.4712 ?
    N1 C1 H1b . . . 109.4709 ?
    N2 C1 H1a . . . 109.4716 ?
    N2 C1 H1b . . . 109.4715 ?
    H1a C1 H1b . . . 112.4688 ?
    N1 C2 C3 . . . 101.91(15) ?
    N1 C2 C7 . . . 116.25(17) ?
    N1 C2 H2 . . . 110.6306 ?
    C3 C2 C7 . . . 110.74(14) ?
    C3 C2 H2 . . . 116.1453 ?
    C7 C2 H2 . . . 101.7775 ?
    N2 C3 C2 . . . 100.86(13) ?
    N2 C3 C4 . . . 116.93(16) ?
    N2 C3 H3 . . . 110.9593 ?
    C2 C3 C4 . . . 110.85(17) ?
    C2 C3 H3 . . . 117.026 ?
    C4 C3 H3 . . . 100.9923 ?
    C3 C4 C5 . . . 106.90(17) ?
    C3 C4 H4a . . . 109.4713 ?
    C3 C4 H4b . . . 109.4714 ?
    C5 C4 H4a . . . 109.4711 ?
    C5 C4 H4b . . . 109.471 ?
    H4a C4 H4b . . . 111.9296 ?
    C4 C5 C6 . . . 112.75(15) ?
    C4 C5 H5a . . . 109.4716 ?
    C4 C5 H5b . . . 109.4711 ?
    C6 C5 H5a . . . 109.4709 ?
    C6 C5 H5b . . . 109.4716 ?
    H5a C5 H5b . . . 105.9755 ?
    C5 C6 C7 . . . 112.22(17) ?
    C5 C6 H6a . . . 109.4716 ?
    C5 C6 H6b . . . 109.4709 ?
    C7 C6 H6a . . . 109.4709 ?
    C7 C6 H6b . . . 109.4708 ?
    H6a C6 H6b . . . 106.5811 ?
    C2 C7 C6 . . . 106.70(17) ?
    C2 C7 H7a . . . 109.4713 ?
    C2 C7 H7b . . . 109.4711 ?
    C6 C7 H7a . . . 109.4719 ?
    C6 C7 H7b . . . 109.4712 ?
    H7a C7 H7b . . . 112.1028 ?
    N1 C8 C9 . . . 111.39(17) ?
    N1 C8 H8a . . . 109.4707 ?
    N1 C8 H8b . . . 109.4706 ?
    C9 C8 H8a . . . 109.4718 ?
    C9 C8 H8b . . . 109.4714 ?
    H8a C8 H8b . . . 107.4817 ?
    C8 C9 C10 . . . 122.19(18) ?
    C8 C9 C14 . . . 119.30(15) ?
    C10 C9 C14 . . . 118.4(2) ?
    C9 C10 C11 . . . 121.07(19) ?
    C9 C10 H10 . . . 119.4657 ?
    C11 C10 H10 . . . 119.4663 ?
    C10 C11 C12 . . . 119.46(16) ?
    C10 C11 C15 . . . 117.93(18) ?
    C12 C11 C15 . . . 122.6(2) ?
    C11 C12 C13 . . . 120.4(2) ?
    C11 C12 H12 . . . 119.8207 ?
    C13 C12 H12 . . . 119.8195 ?
    C12 C13 C14 . . . 119.71(19) ?
    C12 C13 H13 . . . 120.1478 ?
    C14 C13 H13 . . . 120.1472 ?
    O3 C14 C9 . . . 120.36(19) ?
    O3 C14 C13 . . . 118.70(18) ?
    C9 C14 C13 . . . 120.94(16) ?
    O1 C15 O2 . . . 123.33(17) ?
    O1 C15 C11 . . . 124.4(2) ?
    O2 C15 C11 . . . 112.25(18) ?
    O2 C16 C17 . . . 112.13(19) ?
    O2 C16 H16a . . . 109.4709 ?
    O2 C16 H16b . . . 109.4712 ?
    C17 C16 H16a . . . 109.4713 ?
    C17 C16 H16b . . . 109.4715 ?
    H16a C16 H16b . . . 106.6803 ?
    C16 C17 H17a . . . 109.4706 ?
    C16 C17 H17b . . . 109.471 ?
    C16 C17 H17c . . . 109.4713 ?
    H17a C17 H17b . . . 109.4711 ?
    H17a C17 H17c . . . 109.4713 ?
    H17b C17 H17c . . . 109.4722 ?
    N2 C18 C19 . . . 111.38(14) ?
    N2 C18 H18a . . . 109.4715 ?
    N2 C18 H18b . . . 109.4713 ?
    C19 C18 H18a . . . 109.4707 ?
    C19 C18 H18b . . . 109.4714 ?
    H18a C18 H18b . . . 107.4978 ?
    C18 C19 C20 . . . 121.07(17) ?
    C18 C19 C24 . . . 120.63(17) ?
    C20 C19 C24 . . . 118.26(15) ?
    C19 C20 C21 . . . 121.41(18) ?
    C19 C20 H20 . . . 119.2941 ?
    C21 C20 H20 . . . 119.2942 ?
    C20 C21 C22 . . . 119.27(18) ?
    C20 C21 C25 . . . 118.64(17) ?
    C22 C21 C25 . . . 122.08(15) ?
    C21 C22 C23 . . . 120.05(15) ?
    C21 C22 H22 . . . 119.9737 ?
    C23 C22 H22 . . . 119.9726 ?
    C22 C23 C24 . . . 120.36(19) ?
    C22 C23 H23 . . . 119.8209 ?
    C24 C23 H23 . . . 119.8211 ?
    O6 C24 C19 . . . 121.35(14) ?
    O6 C24 C23 . . . 118.01(18) ?
    C19 C24 C23 . . . 120.64(19) ?
    O4 C25 O5 . . . 123.08(18) ?
    O4 C25 C21 . . . 125.33(15) ?
    O5 C25 C21 . . . 111.58(16) ?
    O5 C26 C27 . . . 106.08(17) ?
    O5 C26 H26a . . . 109.4715 ?
    O5 C26 H26b . . . 109.4715 ?
    C27 C26 H26a . . . 109.4715 ?
    C27 C26 H26b . . . 109.4709 ?
    H26a C26 H26b . . . 112.6645 ?
    C26 C27 H27a . . . 109.4704 ?
    C26 C27 H27b . . . 109.4712 ?
    C26 C27 H27c . . . 109.4714 ?
    H27a C27 H27b . . . 109.4716 ?
    H27a C27 H27c . . . 109.4708 ?
    H27b C27 H27c . . . 109.4719 ?
loop_
    _geom_torsion_atom_site_label_1
    _geom_torsion_atom_site_label_2
    _geom_torsion_atom_site_label_3
    _geom_torsion_atom_site_label_4
    _geom_torsion_site_symmetry_1
    _geom_torsion_site_symmetry_2
    _geom_torsion_site_symmetry_3
    _geom_torsion_site_symmetry_4
    _geom_torsion
    _geom_torsion_publ_flag
    N1 C2 C3 N2 . . . . -45.57(16) ?
    C7 C2 C3 C4 . . . . 65.6(2) ?
    C10 C11 C15 O1 . . . . 0.9(3) ?
    C20 C21 C25 O4 . . . . 3.4(3) ?
    C15 O2 C16 C17 . . . . -86.5(2) ?
    C25 O5 C26 C27 . . . . -178.97(17) ?
loop_
    _geom_hbond_atom_site_label_D
    _geom_hbond_atom_site_label_H
    _geom_hbond_atom_site_label_A
    _geom_hbond_site_symmetry_D
    _geom_hbond_site_symmetry_H
    _geom_hbond_site_symmetry_A
    _geom_hbond_distance_DH
    _geom_hbond_distance_HA
    _geom_hbond_distance_DA
    _geom_hbond_angle_DHA
    _geom_hbond_publ_flag
    O3 H3o N1 . . . 0.89(3) 1.82(3) 2.663(2) 156.9(19) y
    O6 H6o N2 . . . 0.91(2) 1.82(3) 2.669(2) 154(3) y
    C2 H2 O1 . . 2_665 0.96 2.58 3.362(2) 138 y
    C3 H3 O4 . . 2_666 0.96 2.57 3.436(2) 151 y
    C8 H8b O1 . . 2_665 0.96 2.57 3.336(2) 137 y
    C22 H22 O3 . . 1_645 0.96 2.44 3.351(2) 159 y
