# Supplementary material for: Diethyl 4,4′-dihy­droxy-3,3′-{[(3aRS,7aRS)-2,3,3a,4,5,6,7,7a-octa­hydro-1H-1,3-benzimidazole-1,3-di­yl]bis­(methyl­ene)}dibenzoate
Source: Acta Crystallogr Sect E Struct Rep Online. 2011 Oct 5;67(Pt 11):o2817–8. doi: 10.1107/S1600536811039559 (PMC3247559; doi:10.1107/S1600536811039559)
Supplement: Supplementary file 2 [file e-67-o2817-Isup2.hkl]

#
# h,k,l, Fc-squared, Fo-squared, sigma(Fo-squared) and status flag
#
data_I
_shelx_title                             '   '
_shelx_refln_list_code                   4
_shelx_F_calc_maximum                    132.34
_exptl_crystal_F_000                     516
_reflns_d_resolution_high                0.8362

loop_
 _symmetry_equiv_pos_as_xyz
 'x, y, z'
 '-x, -y, -z'

_cell_length_a                           8.1132(4)
_cell_length_b                           10.9796(7)
_cell_length_c                           15.2450(8)
_cell_angle_alpha                        89.580(5)
_cell_angle_beta                         81.028(4)
_cell_angle_gamma                        70.028(5)

_shelx_F_squared_multiplier              1.000

loop_
 _refln_index_h
 _refln_index_k
 _refln_index_l
 _refln_F_squared_calc
 _refln_F_squared_meas
 _refln_F_squared_sigma
 _refln_observed_status
   1   0   0   119.53   133.75   3.27 o
   2   0   0  2660.50  2489.75  15.70 o
   3   0   0   206.52   205.35   6.69 o
   4   0   0   126.29   114.09   9.14 o
   5   0   0   364.17   376.95   6.98 o
   6   0   0   683.74   692.32  12.12 o
   7   0   0     2.62     0.27   3.13 <
   8   0   0     0.01    -9.10   4.52 <
  -8   1   0     7.81     5.12   4.10 <
  -7   1   0     0.01     2.01   3.52 <
  -6   1   0    34.80    30.42   4.24 o
  -5   1   0   171.76   156.76   5.59 o
  -4   1   0   617.14   770.64  20.79 o
  -3   1   0     3.62     3.82   4.25 <
  -2   1   0    42.71    38.55   4.32 o
  -1   1   0   983.33   862.14  19.05 o
   0   1   0   512.04   406.09   8.08 o
   1   1   0   346.75   290.09   5.11 o
   2   1   0  2075.12  1933.66  16.73 o
   3   1   0    16.06    13.52   2.50 o
   4   1   0   307.58   310.96  11.04 o
   5   1   0     2.98     6.66   1.51 o
   6   1   0    60.80    56.02   4.24 o
   7   1   0   476.61   507.21  10.54 o
   8   1   0     6.02     3.19   2.79 <
  -8   2   0     0.93    -5.35   4.37 <
  -7   2   0    14.71    14.18   3.89 o
  -6   2   0     1.68     2.04   2.30 <
  -5   2   0    55.71    62.89   4.53 o
  -4   2   0    23.57    13.81   2.39 o
  -3   2   0  1584.70  1660.14  48.25 o
  -2   2   0   355.04   379.50  19.92 o
  -1   2   0   317.28   296.64   7.98 o
   0   2   0  5461.38  5195.52  40.13 o
   1   2   0  2037.54  2139.20  30.91 o
   2   2   0  1636.47  1515.55  16.82 o
   3   2   0    88.91    86.14   5.10 o
   4   2   0   359.87   355.60  10.85 o
   5   2   0     0.31     1.41   1.76 <
   6   2   0   222.32   230.83   6.51 o
   7   2   0   100.48   109.04   6.28 o
   8   2   0   560.52   584.12  11.42 o
   9   2   0    23.32    27.54   5.64 o
  -7   3   0    29.75    27.40   4.54 o
  -6   3   0    31.76    31.22   3.11 o
  -5   3   0   446.65   429.04  10.29 o
  -4   3   0   162.09   174.17   6.04 o
  -3   3   0    58.19    52.12  11.50 o
  -2   3   0   569.55   604.75  29.01 o
  -1   3   0  1470.58  1433.05  21.19 o
   0   3   0    89.27    45.49   5.47 o
   1   3   0   153.98   140.99   9.99 o
   2   3   0   730.29   620.47  15.61 o
   3   3   0    14.89     7.93   4.04 <
   4   3   0     6.87     2.86   3.75 <
   5   3   0    66.75    70.60   3.29 o
   6   3   0   137.50   137.12   5.10 o
   7   3   0    16.72     8.29   3.65 <
   8   3   0    24.48    24.32   3.61 o
   9   3   0    23.04    29.39   6.14 o
  -7   4   0     2.99     6.38   4.00 <
  -6   4   0    20.80    31.52   3.70 o
  -5   4   0    90.80    93.41   4.21 o
  -4   4   0    10.58    11.04   2.49 o
  -3   4   0    96.07    89.79   4.56 o
  -2   4   0    46.73    67.25  13.09 o
  -1   4   0  1088.09  1144.38  15.35 o
   0   4   0     9.66     9.84   2.03 o
   1   4   0   174.73   145.45  11.73 o
   2   4   0   315.14   282.83  17.58 o
   3   4   0    58.59    85.89   8.31 o
   4   4   0  2952.60  2968.08  32.58 o
   5   4   0  1464.01  1447.97  12.01 o
   6   4   0    11.58    13.98   2.24 o
   7   4   0   289.19   303.38   7.90 o
   8   4   0   775.61   809.02  13.71 o
   9   4   0    15.36    13.15   3.10 o
  -7   5   0    52.10    48.45   5.39 o
  -6   5   0    84.45    92.64   5.81 o
  -5   5   0   127.67    97.37   4.72 o
  -4   5   0    47.52    59.91   4.54 o
  -3   5   0    83.14    70.53   4.73 o
  -2   5   0    71.32    57.31   3.72 o
  -1   5   0   517.47   528.66  16.73 o
   0   5   0   778.72   806.09  15.65 o
   1   5   0   124.49   108.75  12.57 o
   2   5   0    13.14    18.46   8.20 <
   3   5   0  2271.56  2322.68  40.65 o
   4   5   0   523.72   536.35  10.01 o
   5   5   0    31.39    27.79   2.03 o
   6   5   0   102.97    99.66   4.33 o
   7   5   0    96.77   103.24   4.38 o
   8   5   0   185.45   195.03   7.12 o
   9   5   0     0.30     3.54   2.31 <
  -6   6   0     0.02    -1.08   2.21 <
  -5   6   0   311.33   328.57   9.00 o
  -4   6   0     1.89    -5.28   2.94 <
  -3   6   0   123.82   126.34   6.17 o
  -2   6   0    29.22    36.04   3.61 o
  -1   6   0   213.95   241.21   7.91 o
   0   6   0   645.48   690.78  12.99 o
   1   6   0   480.45   472.58  25.17 o
   2   6   0    64.67    49.04  10.79 o
   3   6   0   525.20   550.65  12.34 o
   4   6   0    23.41    18.14   2.54 o
   5   6   0   225.49   238.95   6.03 o
   6   6   0     2.58    -0.58   1.74 <
   7   6   0    25.22    26.79   2.73 o
   8   6   0    16.84    14.38   3.40 o
   9   6   0    32.78    26.45   3.05 o
  -5   7   0   240.91   232.90   6.72 o
  -4   7   0    18.95    28.53   3.43 o
  -3   7   0    97.67    86.24   5.14 o
  -2   7   0     1.40     1.34   3.12 <
  -1   7   0   381.95   360.99  12.83 o
   0   7   0   299.95   283.20   8.63 o
   1   7   0     0.44     2.89   1.83 <
   2   7   0    52.52    74.32   7.26 o
   3   7   0   655.41   624.40  14.45 o
   4   7   0    24.27    19.97   3.34 o
   5   7   0    64.21    58.92   4.31 o
   6   7   0    40.75    28.80   4.26 o
   7   7   0     4.71     7.23   2.36 o
   8   7   0    17.77    25.43   3.96 o
   9   7   0    72.38    80.74   6.04 o
  -5   8   0    42.31    29.56   3.34 o
  -4   8   0   151.87   151.85   8.60 o
  -3   8   0   130.70   141.49   9.54 o
  -2   8   0    41.78    35.03   4.09 o
  -1   8   0    12.62    20.29   4.67 o
   0   8   0    10.14     7.04   4.32 <
   1   8   0    33.49    23.59   5.10 o
   2   8   0   365.35   393.72  16.82 o
   3   8   0   877.17   940.11  23.25 o
   4   8   0    18.83    16.34   5.10 o
   5   8   0    44.41    35.03   3.73 o
   6   8   0   137.85   131.35   6.45 o
   7   8   0    39.33    39.43   4.11 o
   8   8   0    28.88    22.85   3.00 o
   9   8   0    56.29    55.59   4.63 o
  -4   9   0    32.23    28.91   3.09 o
  -3   9   0     2.42     3.37   3.24 <
  -2   9   0    48.46    50.52   5.05 o
  -1   9   0    20.83    18.43   4.45 o
   0   9   0   250.48   265.52  11.00 o
   1   9   0    25.17    22.24   5.05 o
   2   9   0     8.04    -0.17   3.88 <
   3   9   0    38.86    30.26   5.32 o
   4   9   0   406.54   431.52  19.61 o
   5   9   0     0.15     0.95   3.09 <
   6   9   0    11.95    10.78   3.84 <
   7   9   0    41.39    28.94   4.14 o
   8   9   0    12.94    17.37   2.91 o
  -3  10   0    11.36    11.71   2.70 o
  -2  10   0    61.78    61.57   5.57 o
  -1  10   0    55.90    68.00   6.25 o
   0  10   0   122.93   121.40   7.45 o
   1  10   0   215.75   226.78  10.09 o
   2  10   0   290.88   297.44  16.68 o
   3  10   0  1046.36  1097.77  22.14 o
   4  10   0    27.86    29.89   3.43 o
   5  10   0    14.36    17.20   4.04 o
   6  10   0    59.08    55.14   4.07 o
   7  10   0    41.73    43.69   4.21 o
   8  10   0     0.61     2.51   2.40 <
  -2  11   0     0.63    -5.20   3.46 <
  -1  11   0   310.16   321.77  10.14 o
   0  11   0    13.61    10.21   3.54 <
   1  11   0   212.56   230.53   9.80 o
   2  11   0    28.75    34.88   4.87 o
   3  11   0   135.51   134.56   8.01 o
   4  11   0    11.20    14.47   3.29 o
   5  11   0    18.68    18.21   3.68 o
   6  11   0     0.17     1.75   1.73 <
   7  11   0    33.40    40.18   3.45 o
   0  12   0     1.42    -3.49   3.00 <
   1  12   0   135.59   155.17  10.36 o
   2  12   0     1.24     2.98   2.65 <
   3  12   0    16.69    19.55   3.47 o
   4  12   0     1.94    -3.67   3.85 <
   5  12   0    40.44    38.11   3.60 o
   6  12   0     2.72     9.35   2.73 o
   3  13   0     0.49    -3.56   2.99 <
   4  13   0     1.77     1.01   2.50 <
  -4 -13   1     1.81     2.23   2.58 <
  -3 -13   1    55.52    56.85   5.98 o
  -6 -12   1     2.29     2.39   2.32 <
  -5 -12   1    30.31    30.26   3.40 o
  -4 -12   1     0.10    -2.03   3.08 <
  -3 -12   1    71.60    69.12   5.25 o
  -2 -12   1   210.45   239.20   8.95 o
  -1 -12   1     5.90    13.43   4.25 o
   0 -12   1    74.99    95.03   7.75 o
  -7 -11   1     0.10    -3.18   1.61 <
  -6 -11   1     1.96    -0.20   1.50 <
  -5 -11   1     5.81     5.27   2.60 <
  -4 -11   1    79.97    90.19   6.11 o
  -3 -11   1    42.23    38.48   4.91 o
  -2 -11   1     2.10     0.62   3.00 <
  -1 -11   1   181.96   205.10   9.14 o
   0 -11   1   127.07   122.24   7.27 o
   1 -11   1    33.21    29.36   3.77 o
   2 -11   1   152.04   125.71   8.57 o
  -8 -10   1    84.63    99.93   6.20 o
  -7 -10   1    93.11    94.18   5.54 o
  -6 -10   1    17.39    14.72   2.68 o
  -5 -10   1     1.91     2.57   2.59 <
  -4 -10   1    45.10    45.54   4.92 o
  -3 -10   1    66.20    65.50   9.78 o
  -2 -10   1  1079.20  1223.65  32.82 o
  -1 -10   1   265.87   255.26  10.80 o
   0 -10   1     2.08     4.51   3.24 <
   1 -10   1     0.20    -6.70   5.51 <
   2 -10   1    20.96    21.77   3.12 o
   3 -10   1     0.32     0.11   2.53 <
  -8  -9   1    37.55    47.09   3.80 o
  -7  -9   1     4.20     1.60   2.65 <
  -6  -9   1   105.79    96.47   6.91 o
  -5  -9   1     8.92    10.83   3.38 o
  -4  -9   1    14.63    19.64   6.28 o
  -3  -9   1     2.34    15.18   4.39 o
  -2  -9   1    41.77    38.12   7.28 o
  -1  -9   1     9.13     1.04   3.73 <
   0  -9   1     9.54    10.57   3.78 <
   1  -9   1    13.35     8.38   4.21 <
   2  -9   1    34.18    28.62   5.36 o
   3  -9   1    25.66    23.64   4.35 o
   4  -9   1   116.84   105.33   4.90 o
  -8  -8   1    60.48    67.53   4.12 o
  -7  -8   1     8.26     5.95   2.73 <
  -6  -8   1    66.70    61.51   4.75 o
  -5  -8   1    14.53    14.42   2.68 o
  -4  -8   1    11.43    13.82   2.64 o
  -3  -8   1    11.67     8.72   3.20 <
  -2  -8   1   326.07   287.61  10.99 o
  -1  -8   1    51.56    26.24   3.61 o
   0  -8   1    26.55    14.54   3.61 o
   1  -8   1    20.72    21.05   3.64 o
   2  -8   1    37.79    40.30   6.38 o
   3  -8   1     6.31     4.87   4.42 <
   4  -8   1    48.54    32.08   4.94 o
   5  -8   1   135.33   118.04   9.08 o
  -9  -7   1     2.55     3.52   1.89 <
  -8  -7   1    26.10    12.39   2.64 o
  -7  -7   1    22.59    10.49   2.48 o
  -6  -7   1   165.77   174.22   6.03 o
  -5  -7   1    52.54    56.77   3.81 o
  -4  -7   1   133.57   138.66   6.36 o
  -3  -7   1   946.49  1002.36  15.23 o
  -2  -7   1    12.85    15.17   2.91 o
  -1  -7   1     0.02     1.43   2.79 <
   0  -7   1     7.87    11.51   3.82 o
   1  -7   1    28.79    28.08   3.32 o
   2  -7   1     2.10     3.65   2.58 <
   3  -7   1    13.62    11.06   2.94 o
   4  -7   1    21.95    22.09   3.40 o
   5  -7   1   104.73    84.14   4.43 o
  -9  -6   1   189.01   188.29   9.75 o
  -8  -6   1     9.65     9.35   3.01 o
  -7  -6   1     0.83     0.47   2.14 <
  -6  -6   1   132.83   137.68   5.09 o
  -5  -6   1    34.79    34.22   2.92 o
  -4  -6   1   156.34   164.63   6.36 o
  -3  -6   1   629.72   664.56  17.17 o
  -2  -6   1    73.22    68.38  11.91 o
  -1  -6   1     1.38     5.49   5.41 <
   0  -6   1   110.18   101.04   6.97 o
   1  -6   1  1131.59  1301.50  19.50 o
   2  -6   1    54.00    48.95   4.17 o
   3  -6   1     1.00     0.51   2.11 <
   4  -6   1   420.62   419.63  10.27 o
   5  -6   1   315.04   300.89   8.69 o
   6  -6   1    70.93    66.68   4.38 o
  -9  -5   1     1.36     1.84   2.67 <
  -8  -5   1     2.97    -0.25   2.66 <
  -7  -5   1     1.65     4.89   2.18 <
  -6  -5   1    69.62    79.50   3.85 o
  -5  -5   1    12.58    12.02   1.99 o
  -4  -5   1    72.79    58.15   3.79 o
  -3  -5   1     2.22     0.10   4.49 <
  -2  -5   1   304.07   322.06  21.19 o
  -1  -5   1   530.92   502.97  23.81 o
   0  -5   1   214.55   208.69   8.58 o
   1  -5   1   699.49   728.59  19.42 o
   2  -5   1   295.60   287.47   7.99 o
   3  -5   1     6.03    -0.21   2.34 <
   4  -5   1    22.70    27.09   4.00 o
   5  -5   1    80.03    54.49   4.05 o
   6  -5   1    12.90     8.33   3.07 <
   7  -5   1     0.04     0.77   3.40 <
  -9  -4   1     0.14    10.22   4.53 <
  -8  -4   1   195.94   215.97   7.36 o
  -7  -4   1     0.85    -0.04   2.26 <
  -6  -4   1    22.28    13.15   2.14 o
  -5  -4   1     9.95    12.36   1.73 o
  -4  -4   1   622.91   612.58  15.37 o
  -3  -4   1  3028.18  3344.48  44.59 o
  -2  -4   1     3.87    14.50   6.43 <
  -1  -4   1   273.28   241.51  15.38 o
   0  -4   1   740.20   791.36  13.96 o
   1  -4   1   215.73   243.14   8.09 o
   2  -4   1   740.91   801.89  20.28 o
   3  -4   1   447.78   490.41  10.68 o
   4  -4   1   156.80   160.47   5.51 o
   5  -4   1     3.81     7.33   2.38 o
   6  -4   1   135.41   121.39   6.51 o
   7  -4   1     0.10     1.36   4.74 <
  -9  -3   1     4.95    17.13   4.91 o
  -8  -3   1     8.82    12.49   3.35 o
  -7  -3   1  2148.52  2279.66  20.87 o
  -6  -3   1   124.43   124.14   4.68 o
  -5  -3   1   250.54   234.59   6.06 o
  -4  -3   1    14.56     6.83   4.34 <
  -3  -3   1  1138.36  1101.69  23.57 o
  -2  -3   1    32.14    21.85   4.26 o
  -1  -3   1  4316.22  4159.16  52.41 o
   0  -3   1   514.72   491.43  16.57 o
   1  -3   1     2.74     4.60   1.87 <
   2  -3   1  4284.25  4728.11  75.94 o
   3  -3   1  1799.78  1803.04  54.66 o
   4  -3   1   353.04   400.07   8.86 o
   5  -3   1    23.83    28.53   3.40 o
   6  -3   1    61.30    70.06   4.24 o
   7  -3   1    33.71    33.36   7.35 o
   8  -3   1     5.97     1.62   3.74 <
  -8  -2   1   234.11   257.29   7.77 o
  -7  -2   1   114.95   110.77   5.95 o
  -6  -2   1   276.07   268.82   6.86 o
  -5  -2   1     0.04    -0.26   1.54 <
  -4  -2   1     0.05     2.83   3.46 <
  -3  -2   1   390.15   406.08  13.12 o
  -2  -2   1  1596.15  1682.04  22.56 o
  -1  -2   1   374.54   468.10  15.31 o
   0  -2   1   272.52   179.22   8.58 o
   1  -2   1   187.91   171.05   6.39 o
   2  -2   1    97.70    84.88  10.03 o
   3  -2   1  1095.48  1056.85  37.98 o
   4  -2   1   100.25   104.26   6.29 o
   5  -2   1   392.12   419.75   9.81 o
   6  -2   1   430.59   437.51   8.61 o
   7  -2   1    45.87    34.47   5.07 o
   8  -2   1    50.01    47.34   6.97 o
  -8  -1   1   191.04   207.56  14.17 o
  -7  -1   1   628.86   683.21  11.23 o
  -6  -1   1   489.06   527.90   9.33 o
  -5  -1   1   230.32   246.51   5.53 o
  -4  -1   1   281.37   299.73  14.61 o
  -3  -1   1   136.67   130.06   5.10 o
  -2  -1   1   149.19   119.93   4.01 o
  -1  -1   1  3415.63  3479.57  22.28 o
   0  -1   1     3.49     9.59   1.43 o
   1  -1   1     0.03     3.49   1.79 <
   2  -1   1  1905.41  1829.51  20.96 o
   3  -1   1     7.61     3.72   4.41 <
   4  -1   1   307.95   368.82  17.02 o
   5  -1   1     4.26     1.95   1.73 <
   6  -1   1   104.23   111.05   5.14 o
   7  -1   1   167.26   175.60   8.79 o
   8  -1   1    32.13    25.80   4.72 o
  -8   0   1    11.58    12.22   4.23 <
  -7   0   1   255.36   243.87   9.33 o
  -6   0   1   236.16   251.65   7.50 o
  -5   0   1   327.65   333.72   6.30 o
  -4   0   1    43.61    49.79   7.08 o
  -3   0   1   443.39   387.87   8.78 o
  -2   0   1    10.32     3.73   1.70 <
  -1   0   1   273.06   298.74   5.21 o
   0   0   1   234.48   214.61   5.43 o
   1   0   1  4393.76  4573.56  18.87 o
   2   0   1     0.11     1.81   1.55 <
   3   0   1   319.23   337.30   8.51 o
   4   0   1    50.89    46.87   6.72 o
   5   0   1   326.04   329.27   8.44 o
   6   0   1    44.56    36.82   4.78 o
   7   0   1    98.88    91.75   6.53 o
   8   0   1     0.49     3.37   2.42 <
  -8   1   1    26.46    21.95   4.10 o
  -7   1   1   102.19   109.18   7.23 o
  -6   1   1     0.10     2.88   3.44 <
  -5   1   1   437.37   449.83   8.42 o
  -4   1   1   259.20   285.17   7.99 o
  -3   1   1  2915.65  2964.82  39.11 o
  -2   1   1   130.58   100.87   6.13 o
  -1   1   1     0.02     9.53   3.65 <
   0   1   1     0.01     8.17   1.28 o
   1   1   1   278.04   221.46   5.80 o
   2   1   1   424.72   363.24   8.00 o
   3   1   1  1122.14  1073.16  14.00 o
   4   1   1   212.71   223.04   9.50 o
   5   1   1    25.50    29.36   2.30 o
   6   1   1   276.16   283.22   8.12 o
   7   1   1  2544.65  2762.05  30.25 o
   8   1   1   139.16   124.01   5.98 o
  -8   2   1    24.33    15.88   4.80 o
  -7   2   1    64.15    64.03   6.37 o
  -6   2   1   584.24   605.38  11.33 o
  -5   2   1    21.55    13.85   3.43 o
  -4   2   1   419.16   458.43  10.26 o
  -3   2   1  2386.75  2544.53  60.73 o
  -2   2   1     7.27     4.65   6.31 <
  -1   2   1     7.60     5.24   3.81 <
   0   2   1  7946.30  7582.19  49.63 o
   1   2   1  6039.35  5208.12  47.92 o
   2   2   1   557.17   595.49  10.96 o
   3   2   1   546.03   489.36  11.48 o
   4   2   1   105.52   100.55   5.60 o
   5   2   1    97.35   116.50   4.17 o
   6   2   1   420.05   413.78   8.57 o
   7   2   1   102.82   117.89   6.40 o
   8   2   1   303.12   309.10  11.15 o
   9   2   1     8.39     7.47   4.62 <
  -7   3   1     8.57    13.30   5.82 <
  -6   3   1    61.86    60.71   4.35 o
  -5   3   1     0.06     0.10   2.34 <
  -4   3   1     3.20     6.14   1.72 o
  -3   3   1     3.31     0.21   3.26 <
  -2   3   1    52.45    52.69  11.67 o
  -1   3   1   527.81   539.77  22.69 o
   0   3   1  3004.21  2476.84  35.47 o
   1   3   1  2805.54  2278.68  37.90 o
   2   3   1   307.41   287.09   8.80 o
   3   3   1    73.81    68.27   5.44 o
   4   3   1  2471.55  2699.97  32.20 o
   5   3   1     8.82    12.68   1.65 o
   6   3   1     3.38     0.45   1.70 <
   7   3   1     1.37     3.45   2.74 <
   8   3   1   377.67   374.30   9.53 o
   9   3   1    60.24    64.20   5.00 o
  -7   4   1   130.05   142.17   9.99 o
  -6   4   1    55.47    47.21   4.03 o
  -5   4   1     8.65    12.38   2.74 o
  -4   4   1   215.24   215.38   7.57 o
  -3   4   1     0.36     1.05   1.74 <
  -2   4   1  3581.34  3873.66  81.14 o
  -1   4   1   363.89   356.75  22.59 o
   0   4   1   290.62   309.81   8.64 o
   1   4   1    62.52    86.08   9.76 o
   2   4   1  4826.12  4477.70  66.23 o
   3   4   1   356.39   382.36  15.74 o
   4   4   1   509.24   487.93  19.07 o
   5   4   1    45.47    48.31   2.87 o
   6   4   1    13.01    11.17   2.21 o
   7   4   1     0.77     0.44   2.97 <
   8   4   1   342.75   338.29   9.20 o
   9   4   1    26.58    27.61   3.74 o
  -6   5   1    30.18    26.90   3.74 o
  -5   5   1     2.45     0.15   2.53 <
  -4   5   1    25.78    20.86   3.99 o
  -3   5   1     2.80     0.11   2.32 <
  -2   5   1     6.64     1.71   1.40 <
  -1   5   1   416.48   415.67  15.35 o
   0   5   1     0.51     1.81   2.80 <
   1   5   1    54.94    60.13   5.16 o
   2   5   1   550.24   577.56  27.38 o
   3   5   1   358.59   326.32  15.86 o
   4   5   1  1586.42  1700.44  17.82 o
   5   5   1   850.68   923.12  11.24 o
   6   5   1     1.06     1.20   1.87 <
   7   5   1    66.95    73.97   4.34 o
   8   5   1     0.21     0.54   2.89 <
   9   5   1    97.02    98.82   5.47 o
  -6   6   1     1.40     6.67   2.33 <
  -5   6   1     0.44    -3.37   1.98 <
  -4   6   1     1.28    -2.32   2.76 <
  -3   6   1    60.24    59.08   4.59 o
  -2   6   1    71.14    79.26   4.52 o
  -1   6   1   534.18   547.15  10.09 o
   0   6   1     0.04     6.43   2.69 <
   1   6   1   109.04    96.73  13.00 o
   2   6   1   520.70   537.35  28.60 o
   3   6   1    56.12    53.27   4.17 o
   4   6   1   707.50   648.73  11.97 o
   5   6   1   108.58   107.35   6.62 o
   6   6   1    29.32    25.37   2.92 o
   7   6   1    40.79    40.12   3.68 o
   8   6   1     1.88    -2.12   2.96 <
   9   6   1     9.51     8.55   2.30 o
  -5   7   1    39.99    35.48   3.05 o
  -4   7   1   981.82  1009.03  17.58 o
  -3   7   1    16.69    16.11   3.32 o
  -2   7   1    58.34    52.55   5.99 o
  -1   7   1    95.72    85.97   5.96 o
   0   7   1     6.26     2.35   1.62 <
   1   7   1     7.06     9.48   2.58 o
   2   7   1     0.04    -0.25   3.68 <
   3   7   1   104.66    94.09   7.14 o
   4   7   1   644.36   655.94  12.74 o
   5   7   1   191.75   190.00   7.59 o
   6   7   1   167.89   167.58   7.29 o
   7   7   1   330.17   304.27   9.47 o
   8   7   1    18.50    19.78   3.72 o
   9   7   1     1.37     1.51   2.37 <
  -5   8   1     0.32     0.94   2.68 <
  -4   8   1    36.38    31.04   3.86 o
  -3   8   1   164.64   172.29   7.81 o
  -2   8   1    41.93    52.89   4.23 o
  -1   8   1    41.87    39.35   4.32 o
   0   8   1   331.52   340.43  13.04 o
   1   8   1   128.53   132.06   8.10 o
   2   8   1    61.69    58.31   7.43 o
   3   8   1   431.69   361.20  12.51 o
   4   8   1   134.93   141.11   7.75 o
   5   8   1    94.04    84.07   5.27 o
   6   8   1   235.02   239.94   8.43 o
   7   8   1   245.23   237.05   8.18 o
   8   8   1    70.79    77.68   7.06 o
   9   8   1    35.46    35.84   4.05 o
  -4   9   1    51.13    44.07   3.27 o
  -3   9   1     0.38     2.63   3.38 <
  -2   9   1    30.89    30.76   4.36 o
  -1   9   1    91.90   100.97   6.18 o
   0   9   1    10.86    12.14   3.43 o
   1   9   1     0.08    -2.82   2.70 <
   2   9   1    21.92    19.46   5.69 o
   3   9   1     4.39     0.66   3.26 <
   4   9   1   166.70   174.33   6.97 o
   5   9   1    11.68    11.98   3.40 o
   6   9   1     2.92    -0.41   2.26 <
   7   9   1     0.35     6.84   3.02 <
   8   9   1     8.13    11.25   3.60 o
  -3  10   1     6.16     7.05   3.75 <
  -2  10   1     5.95     7.69   2.97 <
  -1  10   1    28.94    28.08   4.85 o
   0  10   1   176.38   200.60   7.88 o
   1  10   1   239.27   233.89   8.67 o
   2  10   1     9.46    13.88   4.34 o
   3  10   1   320.43   305.30  12.27 o
   4  10   1    46.27    48.09   4.08 o
   5  10   1     1.10     1.11   2.58 <
   6  10   1    50.32    45.82   3.90 o
   7  10   1     0.08     3.57   2.26 <
   8  10   1    87.47    87.06   6.10 o
  -1  11   1    19.50    13.18   2.98 o
   0  11   1   156.62   153.45   7.98 o
   1  11   1   528.75   573.88  14.97 o
   2  11   1     0.08     0.13   3.02 <
   3  11   1     0.07     0.37   3.27 <
   4  11   1    34.77    25.48   4.23 o
   5  11   1    14.76    13.28   3.66 o
   6  11   1     1.86     2.64   1.63 <
   7  11   1   104.05   106.73   5.02 o
   0  12   1    17.60    21.81   4.04 o
   1  12   1   218.80   231.75  12.38 o
   2  12   1     0.17     2.91   2.24 <
   3  12   1     1.11    -0.04   2.81 <
   4  12   1     2.29     1.51   1.93 <
   5  12   1    13.31    16.56   2.80 o
   6  12   1    87.68    97.76   4.69 o
   3  13   1    38.76    48.29   4.98 o
   4  13   1    10.21    13.15   3.60 o
  -6 -12   2     0.84     2.44   2.11 <
  -5 -12   2     5.84     6.60   2.22 <
  -4 -12   2    54.87    66.23   7.65 o
  -3 -12   2   138.08   144.86   7.12 o
  -2 -12   2    10.52    18.43   3.45 o
  -1 -12   2   271.82   317.41  14.43 o
   0 -12   2     1.74     0.45   2.47 <
  -7 -11   2     0.58    -1.20   1.85 <
  -6 -11   2     3.59     4.87   1.49 o
  -5 -11   2    87.99    99.94   6.13 o
  -4 -11   2   100.42   120.99   6.95 o
  -3 -11   2     3.20     2.44   3.32 <
  -2 -11   2    77.15    79.16   9.06 o
  -1 -11   2     1.37     2.21   2.83 <
   0 -11   2    60.99    56.76   7.75 o
   1 -11   2    23.03    25.62   3.71 o
   2 -11   2    42.49    38.98   5.35 o
  -8 -10   2     3.79    -1.22   2.72 <
  -7 -10   2     4.32     3.97   2.02 <
  -6 -10   2    18.04    18.34   3.46 o
  -5 -10   2     3.78     2.90   2.84 <
  -4 -10   2    32.66    23.87   6.34 o
  -3 -10   2     0.81    -9.11   5.62 <
  -2 -10   2   202.45   223.26  14.86 o
  -1 -10   2    49.97    49.99   5.52 o
   0 -10   2    16.79    16.31   4.10 o
   1 -10   2    23.01    25.75   7.08 o
   2 -10   2    56.75    57.50   4.52 o
   3 -10   2    65.42    53.87   4.64 o
  -8  -9   2    18.49    21.07   2.74 o
  -7  -9   2    18.97    16.21   2.74 o
  -6  -9   2    95.68    70.05   4.82 o
  -5  -9   2     1.77     5.46   3.17 <
  -4  -9   2     7.42     7.90   5.29 <
  -3  -9   2    90.02   100.08   8.41 o
  -2  -9   2   699.23   728.82  23.66 o
  -1  -9   2     0.24     2.57   2.60 <
   0  -9   2    27.09    24.08   4.67 o
   1  -9   2    20.26    13.72   4.12 o
   2  -9   2     2.86    -0.88   3.46 <
   3  -9   2    69.55    58.94   6.21 o
   4  -9   2    85.32    76.76   5.24 o
  -8  -8   2    16.00     9.46   2.29 o
  -7  -8   2    87.02    79.34   4.18 o
  -6  -8   2   199.05   182.18   7.42 o
  -5  -8   2    83.48    85.91   5.57 o
  -4  -8   2    27.27    23.38   3.22 o
  -3  -8   2     1.73     0.95   3.14 <
  -2  -8   2    38.00    37.30   6.52 o
  -1  -8   2   189.59   182.77   8.78 o
   0  -8   2    21.18    20.79   3.79 o
   1  -8   2   181.41   208.70  10.18 o
   2  -8   2   111.67   127.26   9.33 o
   3  -8   2     0.90    -3.35   4.73 <
   4  -8   2    14.11     5.13   3.71 <
   5  -8   2    87.46    77.46   8.11 o
  -9  -7   2    70.31    58.86   5.44 o
  -8  -7   2    10.36     6.73   2.22 o
  -7  -7   2     2.82     3.09   2.11 <
  -6  -7   2   811.35   833.74  11.31 o
  -5  -7   2    19.89    22.96   3.81 o
  -4  -7   2    65.36    57.32   4.50 o
  -3  -7   2    26.56    21.74   2.78 o
  -2  -7   2    69.06    54.19   4.68 o
  -1  -7   2     1.15     3.62   1.87 <
   0  -7   2    21.67    13.94   4.27 o
   1  -7   2     1.21     4.75   2.63 <
   2  -7   2   371.48   380.49  13.85 o
   3  -7   2     3.38     2.29   2.78 <
   4  -7   2    14.05    13.48   4.06 o
   5  -7   2     6.22     3.92   2.09 <
  -9  -6   2     0.23    -0.39   2.99 <
  -8  -6   2    13.93     3.98   2.57 <
  -7  -6   2     0.57     2.49   2.30 <
  -6  -6   2   287.02   300.59   6.55 o
  -5  -6   2   163.20   170.45   8.11 o
  -4  -6   2   340.75   360.77   8.93 o
  -3  -6   2    14.68     3.72   2.92 <
  -2  -6   2     2.57    -0.50   6.36 <
  -1  -6   2     4.95    -4.02   4.48 <
   0  -6   2   662.36   620.42  16.49 o
   1  -6   2   439.83   481.50  11.67 o
   2  -6   2     0.13     4.41   2.36 <
   3  -6   2    14.22    19.39   2.95 o
   4  -6   2   207.30   187.47   7.09 o
   5  -6   2    45.27    40.86   3.52 o
   6  -6   2    98.03   114.04   6.69 o
  -9  -5   2    67.10    56.55   5.87 o
  -8  -5   2    24.59    30.08   3.93 o
  -7  -5   2   249.49   221.61   6.16 o
  -6  -5   2    13.06    10.19   2.01 o
  -5  -5   2     0.48     0.95   1.75 <
  -4  -5   2   756.23   801.31  11.00 o
  -3  -5   2     8.62     8.97   4.59 <
  -2  -5   2   170.89   148.31  15.49 o
  -1  -5   2  1217.88  1195.49  37.55 o
   0  -5   2    22.14    21.78   6.32 o
   1  -5   2    48.97    37.69   4.14 o
   2  -5   2  1237.11  1333.84  17.09 o
   3  -5   2    90.81    92.44   5.32 o
   4  -5   2     3.20     6.19   3.15 <
   5  -5   2    44.59    35.86   3.69 o
   6  -5   2    13.96    14.23   3.17 o
   7  -5   2    42.00    44.47   5.57 o
  -9  -4   2    80.76    74.40   5.93 o
  -8  -4   2   350.39   384.68   9.38 o
  -7  -4   2   109.81   120.61   4.71 o
  -6  -4   2   237.19   243.20   6.42 o
  -5  -4   2   262.50   274.63   5.96 o
  -4  -4   2   348.77   391.21   9.81 o
  -3  -4   2  2093.78  2349.19  38.09 o
  -2  -4   2  2883.19  3132.78  40.35 o
  -1  -4   2    24.18    22.62   7.18 o
   0  -4   2    58.96    61.39   8.08 o
   1  -4   2   837.44   867.40  14.90 o
   2  -4   2   358.98   389.90  14.30 o
   3  -4   2   107.74    93.53   4.93 o
   4  -4   2   578.52   581.46  10.20 o
   5  -4   2   217.29   216.82   5.98 o
   6  -4   2   116.39   110.32   5.50 o
   7  -4   2    36.45    39.55   6.74 o
  -8  -3   2   133.26   140.37   8.10 o
  -7  -3   2   917.29   942.38  13.56 o
  -6  -3   2   453.94   445.89   7.91 o
  -5  -3   2   226.96   202.48   5.65 o
  -4  -3   2    10.46     5.25   2.95 <
  -3  -3   2   607.09   619.60  18.07 o
  -2  -3   2  1025.32   961.87  19.98 o
  -1  -3   2 10397.20 10024.70  84.02 o
   0  -3   2     8.97     6.45   3.70 <
   1  -3   2   280.20   228.76   6.75 o
   2  -3   2   224.45   209.11   9.68 o
   3  -3   2   301.58   297.08  12.45 o
   4  -3   2    39.69    44.80   3.69 o
   5  -3   2   344.64   340.98   8.19 o
   6  -3   2     6.25     3.19   2.37 <
   7  -3   2    42.56    34.72   4.74 o
   8  -3   2     1.93   -11.01   3.88 <
  -8  -2   2    48.32    55.10   5.88 o
  -7  -2   2    20.13    18.18   3.28 o
  -6  -2   2    12.26    12.26   2.22 o
  -5  -2   2     3.33     1.74   1.23 <
  -4  -2   2     9.48     7.83   3.41 <
  -3  -2   2   165.47   145.51   8.37 o
  -2  -2   2   809.02   789.28  15.89 o
  -1  -2   2 10234.40 10859.70  74.56 o
   0  -2   2  5511.69  5407.41  48.74 o
   1  -2   2  1130.37  1060.69  13.45 o
   2  -2   2    10.62     4.46   1.60 <
   3  -2   2    11.07    11.35   7.63 <
   4  -2   2    44.32    40.23   3.37 o
   5  -2   2    29.28    34.53   2.87 o
   6  -2   2   762.39   788.34  11.36 o
   7  -2   2     0.17    -1.78   3.88 <
   8  -2   2     6.19    -3.44   3.19 <
  -8  -1   2    56.64    54.01   9.27 o
  -7  -1   2   161.66   174.32   5.96 o
  -6  -1   2    15.29    15.11   2.55 o
  -5  -1   2    37.00    37.59   2.48 o
  -4  -1   2   184.82   194.54  12.11 o
  -3  -1   2   394.40   395.91  10.93 o
  -2  -1   2   180.40   162.87   5.89 o
  -1  -1   2  3338.54  3379.76  23.56 o
   0  -1   2   306.02   283.99  10.61 o
   1  -1   2  5816.31  6005.04  33.11 o
   2  -1   2   119.21   148.55   5.82 o
   3  -1   2   382.03   413.20  11.32 o
   4  -1   2    22.13    21.64   6.99 o
   5  -1   2    19.56    19.00   3.18 o
   6  -1   2   497.96   527.22   9.74 o
   7  -1   2   195.15   204.56   9.49 o
   8  -1   2    15.02    16.08   3.68 o
  -8   0   2     5.09     0.96   3.45 <
  -7   0   2   279.96   285.91   9.14 o
  -6   0   2   964.72   990.62  14.42 o
  -5   0   2   565.24   609.37   9.30 o
  -4   0   2   159.70   182.95   8.26 o
  -3   0   2  1077.16  1141.67  17.13 o
  -2   0   2   886.01   859.03  12.57 o
  -1   0   2  2785.27  2979.16  19.04 o
   0   0   2  1133.90   993.79   9.72 o
   1   0   2  3130.59  2984.94  17.75 o
   2   0   2   146.53   165.04   5.04 o
   3   0   2   326.35   302.15   8.35 o
   4   0   2     0.01     0.87   4.34 <
   5   0   2    70.03    68.06   4.07 o
   6   0   2   705.86   752.14  17.55 o
   7   0   2    74.71    73.48   6.24 o
   8   0   2   117.79   125.44   6.68 o
  -8   1   2    57.23    58.20   6.62 o
  -7   1   2     7.53     5.13   4.37 <
  -6   1   2    36.74    48.40   4.48 o
  -5   1   2    46.41    43.37   3.74 o
  -4   1   2   153.92   164.10   5.35 o
  -3   1   2   346.13   420.44  25.09 o
  -2   1   2   395.68   352.66  10.88 o
  -1   1   2   298.03   283.87   7.02 o
   0   1   2  6444.41  6434.37  22.34 o
   1   1   2  1380.55  1158.01  14.01 o
   2   1   2     9.95     0.63   1.71 <
   3   1   2  1434.41  1489.79  19.90 o
   4   1   2  1185.08  1315.15  19.45 o
   5   1   2    70.56    56.86   3.75 o
   6   1   2   157.32   161.02   7.88 o
   7   1   2    36.50    32.74   4.46 o
   8   1   2   247.26   244.73   8.83 o
   9   1   2    12.19    17.47   3.13 o
  -8   2   2   178.15   168.65   9.55 o
  -7   2   2     2.25    -4.09   4.09 <
  -6   2   2    36.67    36.64   4.59 o
  -5   2   2    11.55    18.61   2.86 o
  -4   2   2    49.45    41.88   2.95 o
  -3   2   2  1289.85  1257.76  44.30 o
  -2   2   2    64.02    66.56   9.98 o
  -1   2   2   237.86   269.20   8.01 o
   0   2   2   743.75   569.74  16.45 o
   1   2   2    17.94    11.71   4.47 <
   2   2   2   520.56   463.23  10.09 o
   3   2   2    53.79    50.98   3.80 o
   4   2   2   714.06   747.84  16.83 o
   5   2   2   263.13   262.27   6.01 o
   6   2   2   601.24   594.87  11.94 o
   7   2   2   113.92   115.75   6.30 o
   8   2   2   482.09   558.08  18.21 o
   9   2   2     4.94    -2.21   2.86 <
  -7   3   2    42.23    39.07   7.18 o
  -6   3   2    37.48    25.53   3.56 o
  -5   3   2    71.66    78.55   5.57 o
  -4   3   2     5.66     6.41   2.28 <
  -3   3   2    50.71    43.26   3.94 o
  -2   3   2    17.27    15.97   8.89 <
  -1   3   2  2835.64  2662.38  29.56 o
   0   3   2   763.43   638.23  14.55 o
   1   3   2  3168.08  3187.88  46.56 o
   2   3   2    81.37    79.99   5.11 o
   3   3   2   245.66   234.70   9.19 o
   4   3   2   555.39   639.16  14.21 o
   5   3   2   102.99   109.83   4.02 o
   6   3   2   595.24   634.08  14.73 o
   7   3   2   461.29   476.67  12.75 o
   8   3   2    56.65    50.68   4.39 o
   9   3   2    95.94    96.38   5.75 o
  -7   4   2    10.24    13.32   4.28 o
  -6   4   2    40.52    38.53   3.74 o
  -5   4   2   270.09   245.56   8.33 o
  -4   4   2   125.99   120.82   7.20 o
  -3   4   2   159.09   173.26   7.29 o
  -2   4   2  1427.27  1637.23  22.45 o
  -1   4   2     2.98     4.43   7.33 <
   0   4   2  1336.36  1414.53  25.14 o
   1   4   2   842.62   671.71  24.43 o
   2   4   2    36.83    33.02   7.87 o
   3   4   2   303.16   287.50  11.26 o
   4   4   2    11.88    11.04   3.45 o
   5   4   2     6.07     0.62   1.20 <
   6   4   2     4.76     3.69   1.99 <
   7   4   2   417.81   420.29  12.20 o
   8   4   2   110.71   107.98   5.53 o
   9   4   2     7.50    13.23   3.00 o
  -6   5   2     7.41     5.47   2.61 <
  -5   5   2   288.06   281.56   7.55 o
  -4   5   2   141.50   136.80   7.48 o
  -3   5   2   373.89   364.04  11.36 o
  -2   5   2   485.25   483.26  11.76 o
  -1   5   2    80.96    76.62   7.57 o
   0   5   2    15.72    20.35   3.80 o
   1   5   2   278.78   314.49  10.59 o
   2   5   2  1859.17  1979.30  49.56 o
   3   5   2   195.88   184.92  12.54 o
   4   5   2  1032.89  1135.45  17.38 o
   5   5   2   568.46   548.07   9.60 o
   6   5   2    24.47    24.87   2.52 o
   7   5   2    17.60    10.63   2.69 o
   8   5   2   166.75   152.84   6.38 o
   9   5   2     0.51     0.72   2.37 <
  -6   6   2    10.75    13.23   2.78 o
  -5   6   2     5.52     1.77   2.61 <
  -4   6   2    11.34    13.11   3.13 o
  -3   6   2    13.44    15.25   3.69 o
  -2   6   2   666.45   687.19  12.48 o
  -1   6   2     0.70     1.77   2.81 <
   0   6   2   858.93   905.21  13.60 o
   1   6   2    20.89    14.66   4.34 o
   2   6   2   305.58   351.46  23.50 o
   3   6   2    61.58    57.26   4.57 o
   4   6   2    33.83    24.71   2.65 o
   5   6   2     7.33     4.48   2.45 <
   6   6   2     4.69     3.90   3.24 <
   7   6   2    61.09    65.67   4.13 o
   8   6   2     0.34    -0.62   2.58 <
   9   6   2     3.75     3.36   2.66 <
  -5   7   2    36.91    35.13   2.96 o
  -4   7   2   192.44   214.74   7.01 o
  -3   7   2   133.93   140.08   6.11 o
  -2   7   2     7.16     5.47   2.79 <
  -1   7   2   322.96   331.98  10.45 o
   0   7   2     7.24     6.04   1.69 o
   1   7   2   109.41   109.32   6.08 o
   2   7   2   125.70   130.82   9.07 o
   3   7   2   396.42   396.34  11.44 o
   4   7   2    18.96    14.26   2.96 o
   5   7   2    82.14    64.55   4.71 o
   6   7   2     0.08     2.81   2.99 <
   7   7   2    12.23    10.89   2.95 o
   8   7   2    52.98    38.98   4.50 o
   9   7   2     0.47     3.73   2.46 <
  -4   8   2    44.36    45.78   4.37 o
  -3   8   2     2.86     1.18   2.63 <
  -2   8   2    22.79    23.81   3.18 o
  -1   8   2     6.94     4.24   2.18 <
   0   8   2   840.84   858.49  15.04 o
   1   8   2     1.52    -2.47   3.88 <
   2   8   2   248.89   268.06  13.58 o
   3   8   2  1122.06  1119.02  21.20 o
   4   8   2   285.18   288.00   9.28 o
   5   8   2   284.95   290.50  11.44 o
   6   8   2     1.06     2.92   2.47 <
   7   8   2    36.10    43.64   4.85 o
   8   8   2    82.33    77.48   7.42 o
   9   8   2    38.29    39.94   4.67 o
  -4   9   2     0.51     1.92   3.06 <
  -3   9   2     1.34     4.99   3.39 <
  -2   9   2     0.34     0.64   2.39 <
  -1   9   2    30.55    27.42   4.12 o
   0   9   2   596.07   644.41  13.88 o
   1   9   2   202.97   190.73   7.69 o
   2   9   2    56.38    42.30   4.66 o
   3   9   2   441.03   461.71  13.69 o
   4   9   2    51.28    43.25   3.82 o
   5   9   2    19.19    14.76   3.52 o
   6   9   2    21.13    24.84   3.33 o
   7   9   2   266.78   282.96  10.16 o
   8   9   2    24.57    37.76   4.83 o
  -3  10   2    23.87    20.06   2.85 o
  -2  10   2    27.33    21.36   5.26 o
  -1  10   2     1.04    -3.33   3.13 <
   0  10   2   240.85   220.86   8.06 o
   1  10   2   169.62   169.62   7.41 o
   2  10   2   156.97   151.90   9.09 o
   3  10   2   139.74   135.54   8.64 o
   4  10   2    25.45    21.61   4.25 o
   5  10   2     3.37     8.01   3.18 <
   6  10   2     2.42     2.12   2.06 <
   7  10   2   156.45   166.25   7.05 o
   8  10   2    41.40    45.80   4.74 o
  -1  11   2     7.00     1.91   2.33 <
   0  11   2    51.34    50.71   5.14 o
   1  11   2     1.29     0.65   2.92 <
   2  11   2    24.59    20.09   4.20 o
   3  11   2    17.65    14.19   3.95 o
   4  11   2   130.59   134.48   7.94 o
   5  11   2     0.15     2.40   4.52 <
   6  11   2    33.75    31.97   2.89 o
   7  11   2   136.98   116.38   7.23 o
   0  12   2    26.44    21.85   3.78 o
   1  12   2    24.82    25.72   5.34 o
   2  12   2     0.43     1.45   2.35 <
   3  12   2    99.45    99.07   6.25 o
   4  12   2    34.89    29.63   3.63 o
   5  12   2     5.37     3.57   2.18 <
   6  12   2     0.50     1.75   1.74 <
   4  13   2     7.24     4.69   3.16 <
  -6 -12   3     8.94     7.49   2.26 o
  -5 -12   3    30.48    24.00   2.67 o
  -4 -12   3     0.42     3.81   2.16 <
  -3 -12   3     5.49     4.31   2.42 <
  -2 -12   3    95.00   108.99   6.00 o
  -1 -12   3   171.04   200.67  11.31 o
   0 -12   3    17.78    20.44   4.22 o
  -7 -11   3    19.78    17.25   2.24 o
  -6 -11   3    10.28     6.23   2.32 <
  -5 -11   3    71.59    69.20   5.34 o
  -4 -11   3     4.94     2.99   3.02 <
  -3 -11   3    66.94    72.95   6.23 o
  -2 -11   3    23.50    21.10   6.06 o
  -1 -11   3   178.29   178.79   8.39 o
   0 -11   3    46.42    42.49   7.04 o
   1 -11   3     5.40    -2.84   2.91 <
   2 -11   3     0.02    -3.48   2.67 <
  -7 -10   3   119.79   120.99   5.83 o
  -6 -10   3     0.12    -1.82   2.14 <
  -5 -10   3   175.43   174.21   8.50 o
  -4 -10   3   100.81   107.82  11.04 o
  -3 -10   3     1.29     5.88   5.20 <
  -2 -10   3    10.84     8.47   5.49 <
  -1 -10   3    51.25    42.82   7.26 o
   0 -10   3    28.99    29.01   4.43 o
   1 -10   3     1.34    -5.27   4.69 <
   2 -10   3    93.34    83.13   6.28 o
   3 -10   3     0.68    -2.06   2.33 <
  -8  -9   3     1.55     0.84   1.74 <
  -7  -9   3     3.75     3.05   2.00 <
  -6  -9   3    80.58    80.63   5.03 o
  -5  -9   3    81.35    68.58   5.34 o
  -4  -9   3   431.31   484.66  20.55 o
  -3  -9   3     1.97     0.13   4.89 <
  -2  -9   3   251.20   244.68  10.86 o
  -1  -9   3   432.72   446.58  14.12 o
   0  -9   3   191.49   208.90   9.76 o
   1  -9   3    72.42    75.68   6.35 o
   2  -9   3   157.97   157.43   9.64 o
   3  -9   3    35.37    32.62   4.81 o
   4  -9   3     0.35    -4.61   2.25 <
  -8  -8   3     0.79     0.07   1.66 <
  -7  -8   3    36.00    23.07   2.70 o
  -6  -8   3    24.41    13.23   2.36 o
  -5  -8   3    29.75    24.12   3.34 o
  -4  -8   3    92.23    88.00   5.33 o
  -3  -8   3     6.64     1.87   2.92 <
  -2  -8   3    14.19    26.42   4.42 o
  -1  -8   3   114.51   113.60   8.91 o
   0  -8   3    96.36    94.19   9.70 o
   1  -8   3   276.74   288.04   8.99 o
   2  -8   3   153.23   152.15   9.00 o
   3  -8   3    84.42    78.75   7.65 o
   4  -8   3    16.53    16.68   4.64 o
   5  -8   3   110.65    89.06   8.25 o
  -8  -7   3     0.41    -2.50   1.41 <
  -7  -7   3     2.66     4.50   2.21 <
  -6  -7   3    65.55    66.43   3.55 o
  -5  -7   3    37.47    35.31   4.96 o
  -4  -7   3   106.96   112.63   5.74 o
  -3  -7   3   215.66   184.91  10.23 o
  -2  -7   3    39.94    44.01   4.48 o
  -1  -7   3   176.46   178.12   7.50 o
   0  -7   3   106.27   107.09   7.71 o
   1  -7   3   402.65   408.96  18.35 o
   2  -7   3    99.75   116.36   7.94 o
   3  -7   3    39.23    33.36   3.91 o
   4  -7   3   167.78   155.38   7.57 o
   5  -7   3    44.55    36.33   3.89 o
  -9  -6   3   200.93   186.76   8.99 o
  -8  -6   3     1.10     2.93   2.78 <
  -7  -6   3    28.07    24.08   2.96 o
  -6  -6   3    19.11    16.02   2.39 o
  -5  -6   3     1.98     6.55   3.60 <
  -4  -6   3    16.27    19.65   2.68 o
  -3  -6   3  1313.68  1347.48  16.39 o
  -2  -6   3    10.84     6.50   4.15 <
  -1  -6   3   319.06   339.76  13.49 o
   0  -6   3    56.32    52.38   5.68 o
   1  -6   3   396.21   361.65  15.22 o
   2  -6   3   272.23   268.92   8.55 o
   3  -6   3   145.95   150.28   6.37 o
   4  -6   3    27.48    24.08   3.69 o
   5  -6   3    22.97    15.98   3.18 o
   6  -6   3    32.47    35.37   4.62 o
  -9  -5   3   189.14   213.18   9.59 o
  -8  -5   3   103.98    99.34   6.50 o
  -7  -5   3   579.83   607.01  10.67 o
  -6  -5   3   284.52   283.94   6.34 o
  -5  -5   3   502.01   505.05   8.62 o
  -4  -5   3   122.99   113.31   3.99 o
  -3  -5   3     7.57     3.95   2.98 <
  -2  -5   3    12.22    16.95   8.37 <
  -1  -5   3    63.60    65.91  10.97 o
   0  -5   3   153.91   149.44  14.30 o
   1  -5   3   136.26   164.61   7.85 o
   2  -5   3   740.37   773.37  13.03 o
   3  -5   3    33.70    36.05   3.29 o
   4  -5   3   443.08   500.19  13.13 o
   5  -5   3    15.27    13.56   2.75 o
   6  -5   3     2.06     3.35   3.99 <
   7  -5   3     5.97     5.51   3.27 <
  -9  -4   3   166.33   164.24   8.61 o
  -8  -4   3    18.09    28.89   4.77 o
  -7  -4   3    65.46    88.84   4.18 o
  -6  -4   3    10.00    19.11   2.68 o
  -5  -4   3    47.57    42.03   2.45 o
  -4  -4   3    55.46    60.54   2.98 o
  -3  -4   3   855.90   866.93  16.98 o
  -2  -4   3     0.16     0.79   4.25 <
  -1  -4   3   180.88   177.71  14.57 o
   0  -4   3    48.10    31.67   7.48 o
   1  -4   3    36.10    27.10   3.80 o
   2  -4   3   105.15   112.83   7.89 o
   3  -4   3   222.98   248.39   5.63 o
   4  -4   3     2.10     3.36   2.34 <
   5  -4   3   712.64   751.33  10.46 o
   6  -4   3   271.69   248.31   7.64 o
   7  -4   3    18.00    24.06   6.40 o
  -8  -3   3   756.96   808.94  16.94 o
  -7  -3   3    67.62    67.44   4.37 o
  -6  -3   3   667.99   685.46  10.17 o
  -5  -3   3   136.76   126.65   4.07 o
  -4  -3   3   192.64   196.09   6.79 o
  -3  -3   3  1299.81  1471.76  20.22 o
  -2  -3   3   748.61   837.04  19.16 o
  -1  -3   3   695.77   753.24  25.25 o
   0  -3   3    69.90    59.54   7.17 o
   1  -3   3  1663.62  1727.73  20.08 o
   2  -3   3    86.32    99.05   5.44 o
   3  -3   3   486.41   532.43   9.86 o
   4  -3   3   179.84   176.70   5.82 o
   5  -3   3   387.47   418.99   8.70 o
   6  -3   3    16.68    22.64   3.04 o
   7  -3   3     0.16     3.82   3.72 <
   8  -3   3   199.63   200.88  10.38 o
  -8  -2   3     9.26    12.05   4.13 <
  -7  -2   3    68.17    69.32   5.42 o
  -6  -2   3    64.01    59.32   3.44 o
  -5  -2   3    14.10     9.47   1.69 o
  -4  -2   3     8.07     7.91   2.72 <
  -3  -2   3   276.70   322.02  12.56 o
  -2  -2   3   540.94   580.43  14.24 o
  -1  -2   3 12768.30 13272.60  90.40 o
   0  -2   3   312.15   300.96  14.68 o
   1  -2   3  4262.25  4415.37  26.65 o
   2  -2   3   261.53   218.02   7.07 o
   3  -2   3     0.19     1.62   2.85 <
   4  -2   3     2.72     1.26   1.70 <
   5  -2   3   279.71   298.95   6.75 o
   6  -2   3   215.55   241.88   6.61 o
   7  -2   3     1.22     0.74   3.95 <
   8  -2   3    74.95    89.11   5.53 o
  -8  -1   3     0.31     9.56   5.65 <
  -7  -1   3    60.29    56.76   4.96 o
  -6  -1   3   251.06   256.33   7.36 o
  -5  -1   3   341.78   334.74   8.32 o
  -4  -1   3   318.43   315.86   7.95 o
  -3  -1   3  1654.77  1808.88  23.54 o
  -2  -1   3   975.99   951.49  16.60 o
  -1  -1   3  1305.10  1277.19  16.01 o
   0  -1   3   180.84   180.66  10.38 o
   1  -1   3  9912.12 10217.80  46.51 o
   2  -1   3   136.21   116.97   6.50 o
   3  -1   3   873.80   930.97  13.62 o
   4  -1   3   174.34   177.89   5.95 o
   5  -1   3   195.76   197.14   5.27 o
   6  -1   3   413.47   439.11   9.33 o
   7  -1   3    37.91    33.59   5.07 o
   8  -1   3    13.70    15.10   3.57 o
  -8   0   3     5.62    19.82   3.22 o
  -7   0   3     6.16     4.73   2.92 <
  -6   0   3    50.50    50.36   4.76 o
  -5   0   3    14.15    16.68   2.47 o
  -4   0   3   684.45   773.79  10.74 o
  -3   0   3   120.24   153.88   6.70 o
  -2   0   3    73.08    62.27   5.10 o
  -1   0   3   444.74   394.49   9.31 o
   0   0   3   612.71   681.24  10.09 o
   1   0   3  3565.69  3293.52  20.45 o
   2   0   3     5.65     0.96   1.42 <
   3   0   3   301.55   300.46   7.67 o
   4   0   3    64.15    61.22   4.05 o
   5   0   3   126.25   129.82   4.67 o
   6   0   3   150.57   160.73   8.33 o
   7   0   3   230.65   244.23   7.91 o
   8   0   3   228.81   245.71   9.16 o
  -8   1   3    81.00    62.24   6.54 o
  -7   1   3   213.04   195.63   9.32 o
  -6   1   3   162.72   167.43   6.47 o
  -5   1   3   386.41   404.83   8.47 o
  -4   1   3     0.00     2.71   1.62 <
  -3   1   3  3143.55  3233.26  67.48 o
  -2   1   3   285.71   221.64   8.63 o
  -1   1   3    93.10   122.00   5.33 o
   0   1   3  9836.29 10027.70  38.97 o
   1   1   3 16959.30 17514.40  55.31 o
   2   1   3   817.76   809.48  15.62 o
   3   1   3    19.38    16.41   3.01 o
   4   1   3   591.19   634.11  13.87 o
   5   1   3     1.22     1.69   1.83 <
   6   1   3    13.92    19.09   3.51 o
   7   1   3   696.01   714.27  16.01 o
   8   1   3   103.69   108.28   5.85 o
   9   1   3     0.58    12.15   2.92 o
  -7   2   3    13.68    11.99   6.05 <
  -6   2   3   136.57   118.00   5.01 o
  -5   2   3    69.72    66.50   4.42 o
  -4   2   3    10.20    11.51   2.16 o
  -3   2   3  2012.20  2159.05  59.07 o
  -2   2   3  1499.03  1526.27  41.17 o
  -1   2   3   169.77   186.62   7.28 o
   0   2   3  3207.18  2949.87  21.27 o
   1   2   3  2038.63  1776.21  23.25 o
   2   2   3   216.59   203.45   8.77 o
   3   2   3    88.51    66.92   6.45 o
   4   2   3  1273.19  1420.52  29.05 o
   5   2   3    52.54    51.44   3.66 o
   6   2   3    36.01    37.50   3.58 o
   7   2   3   364.95   363.93  15.55 o
   8   2   3   115.74   120.36   9.21 o
   9   2   3    62.34    52.92   4.47 o
  -7   3   3    70.85    53.01   7.58 o
  -6   3   3    94.75    83.38   6.16 o
  -5   3   3     6.51     2.68   2.24 <
  -4   3   3     0.14     3.35   2.42 <
  -3   3   3     4.25     5.11   1.75 <
  -2   3   3    22.06    16.81   7.64 <
  -1   3   3   559.14   546.84  14.15 o
   0   3   3  1683.49  1706.51  23.96 o
   1   3   3  1758.16  1859.84  37.97 o
   2   3   3  1690.38  1584.75  21.28 o
   3   3   3  1169.79  1214.77  18.27 o
   4   3   3    26.45    35.87   5.45 o
   5   3   3   559.16   606.25   9.08 o
   6   3   3    70.25    65.00   5.33 o
   7   3   3    33.55    30.46   3.99 o
   8   3   3     1.75     3.24   3.66 <
   9   3   3   243.31   231.30   8.15 o
  -7   4   3    46.79    46.68   5.57 o
  -6   4   3   122.56   129.63   6.77 o
  -5   4   3    90.27    87.90   5.49 o
  -4   4   3    26.84    32.02   4.53 o
  -3   4   3    31.19    39.87   3.58 o
  -2   4   3    37.76    42.16   3.55 o
  -1   4   3    26.14    38.55   9.66 o
   0   4   3   311.61   300.64  12.33 o
   1   4   3     0.72     4.05   5.11 <
   2   4   3   438.11   411.74  12.49 o
   3   4   3   487.22   487.18  14.62 o
   4   4   3   620.01   699.96  16.47 o
   5   4   3    47.44    47.45   3.21 o
   6   4   3    92.04   111.46   5.45 o
   7   4   3    20.61    15.27   3.58 o
   8   4   3     0.21     0.10   2.69 <
   9   4   3     1.78    -1.59   2.66 <
  -6   5   3    34.51    37.54   4.72 o
  -5   5   3    21.33     9.58   2.61 o
  -4   5   3  1250.54  1408.89  21.67 o
  -3   5   3    69.52    75.53   5.86 o
  -2   5   3    98.59    99.14   4.15 o
  -1   5   3    29.60    28.46   3.75 o
   0   5   3   664.67   757.05  33.09 o
   1   5   3    52.34    50.38   9.44 o
   2   5   3    83.50    80.70  11.79 o
   3   5   3    52.47    65.67   8.03 o
   4   5   3    14.80     7.92   2.33 o
   5   5   3   334.69   340.27   9.07 o
   6   5   3   393.75   407.26   8.16 o
   7   5   3   222.75   212.13   7.51 o
   8   5   3    33.13    30.31   3.65 o
   9   5   3    18.16    13.23   3.50 o
  -6   6   3     8.01     7.55   2.58 <
  -5   6   3    22.92    26.57   3.22 o
  -4   6   3    66.50    69.98   4.84 o
  -3   6   3    31.53    31.61   3.84 o
  -2   6   3   219.85   219.10   6.49 o
  -1   6   3   390.00   386.35  10.31 o
   0   6   3     0.41    -5.96   1.69 <
   1   6   3     0.54    -4.14   2.69 <
   2   6   3   915.05   994.76  16.86 o
   3   6   3    14.70    16.90   2.75 o
   4   6   3   476.35   487.80  10.44 o
   5   6   3     2.29     1.47   1.84 <
   6   6   3    21.38    20.46   3.58 o
   7   6   3     2.90     3.17   2.49 <
   8   6   3    30.89    20.80   3.75 o
   9   6   3    36.33    24.20   4.39 o
  -5   7   3   148.02   155.56   6.89 o
  -4   7   3   174.37   187.37   5.92 o
  -3   7   3   102.18   116.52   5.68 o
  -2   7   3    14.71    17.34   3.20 o
  -1   7   3  1034.71  1053.41  15.44 o
   0   7   3     3.59     4.89   1.69 <
   1   7   3    12.03    19.75   3.12 o
   2   7   3     0.01    -1.44   1.61 <
   3   7   3     8.65     8.77   2.70 o
   4   7   3  1284.34  1301.56  17.97 o
   5   7   3   943.05   914.80  16.33 o
   6   7   3     0.88     0.28   2.37 <
   7   7   3    28.04    27.47   3.65 o
   8   7   3    53.76    51.35   6.76 o
   9   7   3    89.58    84.35   6.32 o
  -4   8   3     5.42     0.58   2.63 <
  -3   8   3   150.88   178.10   7.48 o
  -2   8   3     6.87     5.49   2.48 <
  -1   8   3   177.80   176.53   6.47 o
   0   8   3    42.01    46.77   3.61 o
   1   8   3    62.33    65.93   5.04 o
   2   8   3    55.78    58.86   5.60 o
   3   8   3     6.01    13.16   2.80 o
   4   8   3   424.34   433.48  10.86 o
   5   8   3     6.92    -2.64   3.44 <
   6   8   3    18.76    13.09   3.51 o
   7   8   3     0.60    -0.52   3.08 <
   8   8   3     2.00     3.81   3.44 <
   9   8   3     4.51     6.78   2.16 o
  -3   9   3    20.79    14.57   5.09 <
  -2   9   3     2.76     0.69   3.48 <
  -1   9   3   215.58   239.76   9.00 o
   0   9   3   721.97   733.64  14.68 o
   1   9   3     1.81     3.80   2.60 <
   2   9   3     6.58     8.94   3.23 <
   3   9   3   303.91   299.48  11.34 o
   4   9   3   704.54   737.71  17.80 o
   5   9   3   117.90   114.49   7.28 o
   6   9   3    73.50    84.49   4.89 o
   7   9   3    21.15    20.70   3.80 o
   8   9   3    42.03    48.37   5.45 o
  -2  10   3    22.75    18.82   5.15 o
  -1  10   3   103.28    93.78   6.60 o
   0  10   3   402.39   392.19  13.30 o
   1  10   3    29.14    25.82   3.90 o
   2  10   3    10.45    10.60   3.83 <
   3  10   3     3.35     0.55   3.92 <
   4  10   3    28.01    20.33   4.09 o
   5  10   3    26.95    35.58   3.50 o
   6  10   3    51.02    49.11   3.74 o
   7  10   3   420.32   481.94  15.79 o
   8  10   3     3.53     2.78   2.28 <
  -1  11   3     2.05    -2.53   2.60 <
   0  11   3    98.85    87.80   5.91 o
   1  11   3     9.55    11.63   3.60 o
   2  11   3   162.40   175.11   8.99 o
   3  11   3     0.91     1.14   3.05 <
   4  11   3   110.30   122.85   7.46 o
   5  11   3     0.97    -0.75   2.50 <
   6  11   3     5.95     4.10   2.32 <
   7  11   3     5.47     5.75   2.25 <
   1  12   3     0.05     4.29   2.57 <
   2  12   3    11.85    10.80   2.70 o
   3  12   3    67.05    71.86   5.32 o
   4  12   3    24.63    23.63   3.55 o
   5  12   3    20.88    18.16   2.95 o
   6  12   3     1.75    -1.81   1.92 <
  -5 -12   4     5.34     2.78   1.30 <
  -4 -12   4     1.47     1.29   2.02 <
  -3 -12   4     5.44     7.46   1.66 o
  -2 -12   4   464.80   504.77  12.08 o
  -1 -12   4     9.12     6.01   3.89 <
   0 -12   4    14.61    13.61   3.71 o
  -6 -11   4   112.33   132.12   5.72 o
  -5 -11   4     1.38     1.37   2.29 <
  -4 -11   4    80.08    69.47   8.26 o
  -3 -11   4    11.50    13.54   5.41 <
  -2 -11   4   165.76   158.74  11.70 o
  -1 -11   4   416.06   416.26  11.99 o
   0 -11   4   117.16   118.42  10.07 o
   1 -11   4    21.72    22.93   4.61 o
  -7 -10   4   167.37   160.54   6.21 o
  -6 -10   4     0.00     1.56   2.63 <
  -5 -10   4    74.30    66.64   5.51 o
  -4 -10   4    44.54    49.34   7.83 o
  -3 -10   4     3.96     0.75   5.05 <
  -2 -10   4     0.91    -2.14   4.70 <
  -1 -10   4    53.02    57.49   6.00 o
   0 -10   4    74.82    76.04   7.74 o
   1 -10   4    18.03    17.40   5.82 <
   2 -10   4     8.31     1.40   2.53 <
   3 -10   4     0.12     4.27   3.06 <
  -8  -9   4    28.99    26.90   3.66 o
  -7  -9   4   228.64   205.87   7.49 o
  -6  -9   4     0.01     1.33   2.26 <
  -5  -9   4     3.86     4.73   2.65 <
  -4  -9   4    54.50    55.72   5.78 o
  -3  -9   4    78.88    80.77   8.51 o
  -2  -9   4    21.54    16.49   6.11 <
  -1  -9   4   502.75   559.35  23.03 o
   0  -9   4   449.44   476.93  14.45 o
   1  -9   4     0.26    -0.07   3.71 <
   2  -9   4    91.96    95.28   7.55 o
   3  -9   4    24.06    15.90   4.09 o
   4  -9   4    55.24    55.60   4.77 o
  -8  -8   4    11.20    11.79   1.94 o
  -7  -8   4     2.54     3.12   1.85 <
  -6  -8   4    60.12    51.18   3.35 o
  -5  -8   4   297.83   256.33   8.26 o
  -4  -8   4    11.89     8.74   2.85 o
  -3  -8   4    27.70    26.51   3.75 o
  -2  -8   4    15.11     6.19   2.90 <
  -1  -8   4    18.73    24.11   4.69 o
   0  -8   4    72.49    73.95   8.43 o
   1  -8   4     2.41     5.96   2.74 <
   2  -8   4   119.27   114.59   7.95 o
   3  -8   4   349.83   345.40  10.82 o
   4  -8   4     0.92     4.18   3.26 <
   5  -8   4    61.85    61.18   6.61 o
  -8  -7   4     0.42    -0.36   2.39 <
  -7  -7   4    15.47    18.19   2.60 o
  -6  -7   4     6.89     3.03   2.04 <
  -5  -7   4     2.38    -2.16   3.31 <
  -4  -7   4    24.80    21.74   2.84 o
  -3  -7   4    14.67    16.45   3.00 o
  -2  -7   4    79.11    70.70   5.80 o
  -1  -7   4    26.43    28.29   4.16 o
   0  -7   4     1.90     2.53   2.15 <
   1  -7   4   267.59   248.09  13.92 o
   2  -7   4    74.15    80.58   8.60 o
   3  -7   4    74.29    62.36   5.07 o
   4  -7   4     7.99     6.54   3.21 <
   5  -7   4     0.26     4.59   3.16 <
  -8  -6   4     3.46    -0.63   2.48 <
  -7  -6   4   193.81   170.93   5.86 o
  -6  -6   4   207.00   189.48   6.21 o
  -5  -6   4     0.21     2.93   2.30 <
  -4  -6   4    11.64    21.93   3.03 o
  -3  -6   4   104.44    93.41   4.77 o
  -2  -6   4  2095.45  2198.55  26.08 o
  -1  -6   4     1.76    -1.10   2.73 <
   0  -6   4    86.88    94.90   7.62 o
   1  -6   4    48.69    48.78   6.84 o
   2  -6   4   204.57   194.47   9.16 o
   3  -6   4   302.78   285.23  11.46 o
   4  -6   4   180.97   171.76   8.34 o
   5  -6   4    65.71    57.62   5.02 o
   6  -6   4     0.22     2.05   2.64 <
  -8  -5   4    23.13    20.95   3.39 o
  -7  -5   4     3.55     1.11   2.11 <
  -6  -5   4  1047.11  1042.59  13.48 o
  -5  -5   4     7.62     6.26   2.31 <
  -4  -5   4    34.63    49.23   3.23 o
  -3  -5   4    80.40    73.62   4.00 o
  -2  -5   4  4148.61  4569.48  56.58 o
  -1  -5   4     8.91    12.35   7.52 <
   0  -5   4   168.18   195.21  16.40 o
   1  -5   4   731.89   777.90  17.44 o
   2  -5   4    49.84    37.82   4.10 o
   3  -5   4    12.71     6.55   2.63 <
   4  -5   4   231.22   215.43  10.46 o
   5  -5   4    51.23    38.66   4.02 o
   6  -5   4     1.43     1.46   3.11 <
   7  -5   4    11.99     0.46   3.22 <
  -8  -4   4   118.89   123.04   9.80 o
  -7  -4   4    40.10    46.88   4.89 o
  -6  -4   4    72.37    79.30   4.10 o
  -5  -4   4    27.02    17.99   1.95 o
  -4  -4   4    44.70    56.20   2.86 o
  -3  -4   4    51.93    66.73   7.37 o
  -2  -4   4     7.10     0.96   3.96 <
  -1  -4   4   229.68   252.83  18.07 o
   0  -4   4   377.03   404.15  21.31 o
   1  -4   4   106.34   125.65   9.03 o
   2  -4   4  1278.27  1425.87  19.24 o
   3  -4   4    22.74    28.11   2.31 o
   4  -4   4    62.24    62.49   4.54 o
   5  -4   4    75.43    65.60   3.59 o
   6  -4   4   140.83   123.63   9.10 o
   7  -4   4    31.74    22.31   6.38 o
  -8  -3   4   158.49   166.24  10.96 o
  -7  -3   4    29.70    25.59   4.34 o
  -6  -3   4   301.01   288.42   9.24 o
  -5  -3   4     8.15     4.37   1.61 <
  -4  -3   4     1.18     2.72   1.30 <
  -3  -3   4    27.50    27.38   3.84 o
  -2  -3   4  1977.32  2155.46  31.50 o
  -1  -3   4  3579.21  3731.17  59.91 o
   0  -3   4    24.03    14.92   5.41 <
   1  -3   4   668.17   674.91  14.42 o
   2  -3   4   917.54   934.80  13.93 o
   3  -3   4   144.17   102.93   5.63 o
   4  -3   4    85.24   107.65   4.65 o
   5  -3   4     0.32     6.38   2.95 <
   6  -3   4     6.28     9.99   3.35 <
   7  -3   4    10.17    20.22   4.45 o
   8  -3   4     0.00    -7.29   4.00 <
  -8  -2   4    12.66    23.86   4.24 o
  -7  -2   4    85.83   104.41   6.12 o
  -6  -2   4   658.04   684.08  11.49 o
  -5  -2   4    40.53    39.53   3.62 o
  -4  -2   4   366.36   392.88   9.13 o
  -3  -2   4   186.00   205.01   7.51 o
  -2  -2   4     2.84     3.62   2.85 <
  -1  -2   4  3913.68  3993.77  34.56 o
   0  -2   4   710.73   659.40  23.64 o
   1  -2   4   375.79   413.78  12.40 o
   2  -2   4   483.05   466.61  10.54 o
   3  -2   4   267.50   296.23   9.39 o
   4  -2   4   296.65   313.84   6.11 o
   5  -2   4     5.41     0.83   2.22 <
   6  -2   4    64.08    67.32   4.33 o
   7  -2   4     3.24    -0.38   4.12 <
   8  -2   4     4.17     8.71   3.17 <
  -8  -1   4    59.37    70.64   4.93 o
  -7  -1   4    43.75    43.10   4.47 o
  -6  -1   4   451.07   462.19   9.74 o
  -5  -1   4     0.17     1.27   1.89 <
  -4  -1   4    53.66    41.76   2.79 o
  -3  -1   4  1695.97  1926.83  28.05 o
  -2  -1   4   142.51   128.67   6.62 o
  -1  -1   4  2196.63  2166.80  22.16 o
   0  -1   4   284.73   285.91  14.33 o
   1  -1   4  8936.35  9377.24  48.36 o
   2  -1   4  7101.90  7078.95  35.46 o
   3  -1   4  3606.38  3762.44  41.90 o
   4  -1   4   461.17   460.68  10.71 o
   5  -1   4    16.24    17.69   2.00 o
   6  -1   4  2261.43  2376.53  25.19 o
   7  -1   4    48.85    39.63   4.24 o
   8  -1   4    23.13    26.39   4.10 o
  -7   0   4   101.14   110.46   5.87 o
  -6   0   4   164.25   165.90   6.13 o
  -5   0   4     3.68     5.42   1.93 <
  -4   0   4   806.71   875.64  10.41 o
  -3   0   4   443.38   581.11  15.73 o
  -2   0   4   316.46   280.63   7.71 o
  -1   0   4   170.45   143.29   6.30 o
   0   0   4   202.23   145.49   9.93 o
   1   0   4   486.90   527.82  12.30 o
   2   0   4   420.13   367.79   9.22 o
   3   0   4    11.34     9.57   2.41 o
   4   0   4   268.90   263.20   8.32 o
   5   0   4   160.31   132.10   5.34 o
   6   0   4   335.98   345.12  11.56 o
   7   0   4    12.65     5.44   3.22 <
   8   0   4    81.07    74.37   5.60 o
   9   0   4    70.19    74.23   5.59 o
  -8   1   4     0.06     1.29   3.54 <
  -7   1   4   129.78   114.78   7.24 o
  -6   1   4    83.11    76.41   5.42 o
  -5   1   4   150.18   147.91   4.95 o
  -4   1   4     9.48     8.17   1.70 o
  -3   1   4     1.46    -4.37   7.06 <
  -2   1   4   189.46   195.99  15.22 o
  -1   1   4   206.34   249.87   8.31 o
   0   1   4    93.15    58.00   3.88 o
   1   1   4    16.96     9.07   2.33 o
   2   1   4  1039.80  1052.13  18.97 o
   3   1   4   540.18   595.40  11.77 o
   4   1   4    99.94   121.08   6.58 o
   5   1   4   197.65   211.26   6.73 o
   6   1   4    66.06    64.40   5.50 o
   7   1   4    66.02    46.45   5.27 o
   8   1   4     6.86     2.44   2.46 <
   9   1   4    53.52    60.52   5.45 o
  -7   2   4     7.23     6.30   4.53 <
  -6   2   4   188.47   174.35   7.65 o
  -5   2   4   372.80   373.39   8.62 o
  -4   2   4   509.43   516.02   7.51 o
  -3   2   4   589.29   646.41   9.40 o
  -2   2   4   125.39   116.24  12.82 o
  -1   2   4   325.40   318.81   9.92 o
   0   2   4  1755.34  1879.13  18.21 o
   1   2   4  1181.87   890.13  13.51 o
   2   2   4   534.78   427.72  13.06 o
   3   2   4   230.97   231.47  11.16 o
   4   2   4   930.32  1080.38  26.01 o
   5   2   4   462.84   487.75  10.03 o
   6   2   4    23.82    21.38   2.50 o
   7   2   4    61.83    72.39   7.78 o
   8   2   4   285.90   287.35   9.53 o
   9   2   4   119.64   105.17   5.67 o
  -7   3   4    12.04     5.12   4.36 <
  -6   3   4     4.66     9.32   4.65 <
  -5   3   4     0.02     2.16   2.16 <
  -4   3   4   116.30   133.66   5.31 o
  -3   3   4   154.15   175.08   5.91 o
  -2   3   4   241.43   257.71  19.57 o
  -1   3   4   142.54   113.39   7.27 o
   0   3   4   125.85   140.04   7.39 o
   1   3   4  7173.65  7632.40  56.37 o
   2   3   4   571.31   535.20  13.05 o
   3   3   4     1.17    -4.62   3.73 <
   4   3   4  1106.88  1169.49  23.62 o
   5   3   4  1561.75  1567.51  16.58 o
   6   3   4     3.65     3.96   1.97 <
   7   3   4   678.44   669.73  21.09 o
   8   3   4    29.95    26.09   5.41 o
   9   3   4    28.25    20.59   2.89 o
  -7   4   4     4.70     6.22   3.85 <
  -6   4   4     0.00    -0.57   3.30 <
  -5   4   4    12.57     9.30   3.17 <
  -4   4   4     7.15    10.02   3.01 o
  -3   4   4   589.71   586.70  11.31 o
  -2   4   4    43.22    47.15   3.78 o
  -1   4   4   329.86   332.50  21.84 o
   0   4   4   324.27   332.48  12.98 o
   1   4   4  4117.51  4185.48  66.76 o
   2   4   4    16.02    24.43   4.27 o
   3   4   4    24.99    14.23   4.76 <
   4   4   4    16.46    22.44   4.84 o
   5   4   4   231.51   231.59   6.08 o
   6   4   4    57.23    37.65   3.12 o
   7   4   4   317.27   312.83  10.45 o
   8   4   4   114.28    95.08   6.49 o
   9   4   4    23.81    22.75   2.83 o
  -6   5   4    33.10    32.46   3.32 o
  -5   5   4     0.56     3.00   2.23 <
  -4   5   4   223.55   240.47   8.43 o
  -3   5   4   583.47   605.11  12.31 o
  -2   5   4   452.92   451.08   9.67 o
  -1   5   4   805.49   818.00  13.63 o
   0   5   4    54.81    84.06   8.03 o
   1   5   4  1052.10  1209.69  27.38 o
   2   5   4    70.63    93.01   8.66 o
   3   5   4   209.29   188.44  12.48 o
   4   5   4    44.68    39.93   2.90 o
   5   5   4   420.81   412.74   9.72 o
   6   5   4   117.68   110.27   5.01 o
   7   5   4    61.35    49.06   4.11 o
   8   5   4    10.37    12.39   3.14 o
   9   5   4    71.18    67.98   6.43 o
  -5   6   4    29.59    22.39   3.15 o
  -4   6   4     0.20    -1.06   2.25 <
  -3   6   4   683.06   759.67  13.30 o
  -2   6   4    62.30    58.44   3.72 o
  -1   6   4   279.91   270.63   8.94 o
   0   6   4   506.47   514.90   8.23 o
   1   6   4   102.81    83.79   4.30 o
   2   6   4   131.76   175.70   7.91 o
   3   6   4    12.63    10.23   3.03 o
   4   6   4   391.94   387.72   9.66 o
   5   6   4    49.54    51.37   3.61 o
   6   6   4   215.06   220.98   7.29 o
   7   6   4    62.42    54.34   3.88 o
   8   6   4     4.04    -2.87   3.75 <
   9   6   4     1.82     3.81   2.27 <
  -5   7   4     1.30     5.48   2.69 <
  -4   7   4    24.85    24.10   3.22 o
  -3   7   4    65.75    65.48   4.62 o
  -2   7   4     0.00     2.25   2.27 <
  -1   7   4   102.36   100.72   5.69 o
   0   7   4     1.87     3.86   2.06 <
   1   7   4     0.08    -3.69   2.04 <
   2   7   4   147.02   172.29   8.20 o
   3   7   4   266.61   263.44   9.86 o
   4   7   4    84.41    77.88   4.93 o
   5   7   4   124.82   111.39   6.04 o
   6   7   4   266.55   266.06  10.22 o
   7   7   4    15.10    10.82   3.24 o
   8   7   4    19.19    17.26   4.78 o
   9   7   4    97.91    94.48   6.43 o
  -4   8   4     1.00     2.50   2.46 <
  -3   8   4   259.64   282.74  11.89 o
  -2   8   4    37.40    31.04   3.55 o
  -1   8   4   154.90   168.14   7.81 o
   0   8   4   130.09   137.14   5.89 o
   1   8   4    17.09    18.22   3.16 o
   2   8   4     1.02    -1.74   3.02 <
   3   8   4    51.23    48.64   4.93 o
   4   8   4    67.52    67.70   6.04 o
   5   8   4   277.69   284.23   8.44 o
   6   8   4     0.11     0.80   2.52 <
   7   8   4   122.81   122.25   6.65 o
   8   8   4    51.87    48.11   6.09 o
   9   8   4     9.61    10.02   2.56 o
  -3   9   4    15.85    24.05   3.10 o
  -2   9   4    67.80    80.03   9.57 o
  -1   9   4   279.83   306.10  12.14 o
   0   9   4   233.94   255.60   8.85 o
   1   9   4     5.46     1.28   2.82 <
   2   9   4    16.32    20.94   4.26 o
   3   9   4     0.13     0.97   3.30 <
   4   9   4  1455.19  1449.67  25.22 o
   5   9   4    34.27    37.66   3.55 o
   6   9   4   273.49   281.15   8.17 o
   7   9   4     8.46     8.12   2.73 <
   8   9   4     0.03    -0.37   2.29 <
  -2  10   4     4.00     2.01   2.25 <
  -1  10   4    20.39    25.17   3.72 o
   0  10   4     4.02     1.66   3.20 <
   1  10   4    25.04    26.09   3.68 o
   2  10   4    14.96    19.18   4.35 o
   3  10   4     0.02     2.89   3.34 <
   4  10   4     1.14     3.31   3.88 <
   5  10   4   363.68   398.38  12.30 o
   6  10   4     0.57     1.74   1.96 <
   7  10   4   119.22   128.82   8.11 o
   8  10   4     8.55     6.49   2.02 o
  -1  11   4    11.44    14.70   3.47 o
   0  11   4    19.78    12.40   2.58 o
   1  11   4     0.12    -1.81   2.96 <
   2  11   4    65.15    76.03   6.36 o
   3  11   4     7.47     8.71   3.69 <
   4  11   4    46.64    53.90   5.61 o
   5  11   4    19.10    19.88   3.55 o
   6  11   4     0.01    -1.05   1.89 <
   7  11   4   549.77   595.70  13.57 o
   1  12   4   157.32   167.47   9.62 o
   2  12   4    31.37    35.96   3.72 o
   3  12   4    17.60    23.27   3.50 o
   4  12   4     0.47     1.77   2.17 <
   5  12   4    11.45    10.06   4.17 <
   6  12   4    11.21    11.20   3.43 o
  -4 -12   5     1.66     3.24   2.02 <
  -3 -12   5     0.64     1.13   2.10 <
  -2 -12   5    84.47    93.39   5.06 o
  -1 -12   5     3.17     4.79   3.26 <
  -6 -11   5    60.03    61.56   3.90 o
  -5 -11   5    10.72     8.30   2.45 o
  -4 -11   5    61.95    59.02   7.68 o
  -3 -11   5    50.68    49.63   7.43 o
  -2 -11   5    72.02    79.38   8.87 o
  -1 -11   5   597.92   592.26  14.14 o
   0 -11   5    15.70    15.02   4.88 o
   1 -11   5    38.71    29.01   5.18 o
  -7 -10   5     7.78     5.47   2.98 <
  -6 -10   5    19.46    23.46   3.27 o
  -5 -10   5    32.29    29.90   4.00 o
  -4 -10   5    16.45    10.07   4.89 <
  -3 -10   5   154.84   179.45  13.38 o
  -2 -10   5    87.32    93.63  10.32 o
  -1 -10   5    55.42    56.05   5.87 o
   0 -10   5     1.16     2.19   2.52 <
   1 -10   5    21.16     9.30   4.85 <
   2 -10   5     5.11    -0.96   4.02 <
   3 -10   5     7.93     7.77   3.60 <
  -7  -9   5    56.85    52.09   4.12 o
  -6  -9   5    12.67     9.45   2.05 o
  -5  -9   5    79.99    79.74   6.30 o
  -4  -9   5    34.41    33.96   4.85 o
  -3  -9   5    43.30    38.21   4.63 o
  -2  -9   5     4.87     5.90   3.57 <
  -1  -9   5   107.89   111.36  11.30 o
   0  -9   5     1.19     4.50   3.49 <
   1  -9   5    54.85    54.48   8.84 o
   2  -9   5   117.52   113.71   7.66 o
   3  -9   5    22.22    23.52   4.50 o
   4  -9   5     7.89     0.73   2.32 <
  -8  -8   5    85.26    83.98   4.26 o
  -7  -8   5    56.53    59.96   3.77 o
  -6  -8   5   147.01   152.80   5.57 o
  -5  -8   5   198.93   178.53   8.08 o
  -4  -8   5   219.51   230.55   9.46 o
  -3  -8   5   303.08   307.69  11.69 o
  -2  -8   5   118.30   130.27   7.51 o
  -1  -8   5     0.89     4.37   3.52 <
   0  -8   5    36.87    53.48   8.42 o
   1  -8   5   145.02   140.00  12.63 o
   2  -8   5    45.03    47.75   6.01 o
   3  -8   5     9.33     9.55   3.71 <
   4  -8   5     6.87     6.52   3.60 <
   5  -8   5     9.70    10.21   3.51 <
  -8  -7   5    15.25    13.91   2.60 o
  -7  -7   5    34.27    28.30   3.25 o
  -6  -7   5     4.69     1.52   2.05 <
  -5  -7   5   318.31   323.23  11.39 o
  -4  -7   5   275.36   277.80   8.49 o
  -3  -7   5   212.19   193.42   8.60 o
  -2  -7   5    72.20    71.37   5.49 o
  -1  -7   5    90.52    97.80   6.04 o
   0  -7   5    26.56    16.14   4.14 o
   1  -7   5     0.38    -0.82   3.39 <
   2  -7   5   112.03   114.32  10.67 o
   3  -7   5   259.41   269.65   9.06 o
   4  -7   5     9.52     8.17   3.32 <
   5  -7   5    28.34    33.45   4.47 o
  -8  -6   5     1.04     3.54   2.33 <
  -7  -6   5     0.97     0.97   1.56 <
  -6  -6   5     0.21     1.35   1.83 <
  -5  -6   5   458.17   428.29  13.77 o
  -4  -6   5   302.25   270.50   8.30 o
  -3  -6   5   268.97   264.36   8.00 o
  -2  -6   5   553.56   585.02  12.94 o
  -1  -6   5   165.65   163.71   6.27 o
   0  -6   5   401.84   478.03  16.74 o
   1  -6   5   282.86   267.02  13.41 o
   2  -6   5    74.70    65.46   5.22 o
   3  -6   5   466.13   456.88  14.13 o
   4  -6   5    69.03    76.16   7.46 o
   5  -6   5    60.20    59.47   6.32 o
   6  -6   5     6.40    -1.57   2.92 <
  -8  -5   5    12.37    17.41   3.12 o
  -7  -5   5     4.45     1.14   3.20 <
  -6  -5   5   104.46   119.21   5.92 o
  -5  -5   5    96.89    93.81   4.87 o
  -4  -5   5    14.95    19.53   2.44 o
  -3  -5   5     0.97     6.01   1.38 o
  -2  -5   5  1383.11  1343.54  15.66 o
  -1  -5   5   233.76   231.79  20.07 o
   0  -5   5    63.45    80.37   7.48 o
   1  -5   5     0.20    -0.42   3.47 <
   2  -5   5   329.47   286.07  13.62 o
   3  -5   5    82.65    65.69   5.75 o
   4  -5   5    34.84    74.31   9.74 o
   5  -5   5    69.94    61.66   5.51 o
   6  -5   5     7.27     9.17   4.04 <
   7  -5   5   104.78   124.77   8.22 o
  -8  -4   5     2.72     5.23   3.61 <
  -7  -4   5   138.71   127.46   8.02 o
  -6  -4   5  1216.93  1219.84  15.28 o
  -5  -4   5   245.91   228.21   5.81 o
  -4  -4   5   857.18   865.17  11.53 o
  -3  -4   5   694.26   771.86  10.21 o
  -2  -4   5  3826.53  3798.82  47.60 o
  -1  -4   5   389.86   412.95  24.26 o
   0  -4   5   991.97  1103.54  36.94 o
   1  -4   5   404.99   417.59  15.68 o
   2  -4   5   152.55   145.91   5.17 o
   3  -4   5    18.54    17.27   2.07 o
   4  -4   5    44.95    47.08   4.28 o
   5  -4   5   883.87  1002.71  15.88 o
   6  -4   5   117.19   107.78   8.66 o
   7  -4   5     0.52    -4.60   4.20 <
  -8  -3   5    33.48    30.20   5.70 o
  -7  -3   5    26.60    23.03   4.31 o
  -6  -3   5   280.44   290.68   9.50 o
  -5  -3   5   104.40   109.07   4.61 o
  -4  -3   5    12.24     9.77   1.57 o
  -3  -3   5     9.93     2.13   2.60 <
  -2  -3   5  1791.37  1778.64  29.77 o
  -1  -3   5    88.07    80.52  11.61 o
   0  -3   5    71.00   114.11  13.01 o
   1  -3   5   213.88   211.75   8.71 o
   2  -3   5   287.88   258.36  10.08 o
   3  -3   5     7.99     3.76   1.85 <
   4  -3   5   238.37   220.15   6.21 o
   5  -3   5   709.01   740.46  13.58 o
   6  -3   5    13.42     8.22   3.28 <
   7  -3   5     0.92     1.48   3.82 <
   8  -3   5     0.01     0.89   2.99 <
  -8  -2   5     1.33    -2.05   3.33 <
  -7  -2   5    13.62    15.56   3.90 o
  -6  -2   5     3.63     4.08   2.63 <
  -5  -2   5   784.87   794.97  11.41 o
  -4  -2   5   133.13   140.93   3.92 o
  -3  -2   5    49.67    46.50   4.01 o
  -2  -2   5   161.00   145.45   8.10 o
  -1  -2   5   371.54   353.22  11.61 o
   0  -2   5  1571.37  1573.27  40.09 o
   1  -2   5   170.33   156.75   8.26 o
   2  -2   5   173.55   261.20  11.74 o
   3  -2   5   196.23   210.55   8.30 o
   4  -2   5   256.13   261.61   6.15 o
   5  -2   5   806.31   904.83  12.99 o
   6  -2   5  1140.82  1295.93  17.99 o
   7  -2   5    14.01    21.98   4.87 o
   8  -2   5     3.82     6.26   3.11 <
  -8  -1   5    12.06    19.10   4.18 o
  -7  -1   5    67.76    71.24   4.85 o
  -6  -1   5    35.15    36.70   3.60 o
  -5  -1   5    17.49    17.20   2.71 o
  -4  -1   5  1253.15  1351.84  13.49 o
  -3  -1   5    43.30    53.51   4.89 o
  -2  -1   5   182.39   192.49   8.35 o
  -1  -1   5   143.53   137.98   6.16 o
   0  -1   5   343.80   291.28   9.02 o
   1  -1   5  1328.67  1470.11  21.24 o
   2  -1   5  2844.28  2822.48  33.43 o
   3  -1   5  1106.25  1248.88  18.32 o
   4  -1   5   132.65   150.82   4.25 o
   5  -1   5    17.03    18.76   2.70 o
   6  -1   5   203.45   201.63   7.49 o
   7  -1   5   608.00   639.53  12.56 o
   8  -1   5     0.87    -0.03   3.14 <
  -7   0   5    68.65    72.84   4.96 o
  -6   0   5    58.31    56.95   4.06 o
  -5   0   5   247.45   239.04   6.24 o
  -4   0   5     3.29     4.62   1.47 o
  -3   0   5     0.06     7.02   3.42 <
  -2   0   5  2538.41  2586.80  48.04 o
  -1   0   5   485.45   395.64  17.05 o
   0   0   5   263.85   255.28  14.43 o
   1   0   5  1164.67  1126.04  31.35 o
   2   0   5  1170.95  1193.28  16.81 o
   3   0   5  1955.99  2075.26  34.19 o
   4   0   5    10.96    12.29   2.58 o
   5   0   5    81.68    76.71   4.30 o
   6   0   5    49.38    49.66   3.52 o
   7   0   5    87.26    97.94   5.53 o
   8   0   5     1.34     2.84   2.88 <
   9   0   5   339.14   350.41  10.79 o
  -7   1   5     0.26     0.57   2.80 <
  -6   1   5   815.48   854.83  14.94 o
  -5   1   5   274.43   285.34   7.16 o
  -4   1   5   389.85   451.02   6.78 o
  -3   1   5   145.32   167.66   4.76 o
  -2   1   5   566.42   534.08  23.75 o
  -1   1   5   338.33   292.95   9.79 o
   0   1   5   208.99   165.18   6.58 o
   1   1   5   525.16   442.88   8.73 o
   2   1   5    57.82    62.82   4.67 o
   3   1   5   417.24   432.64  12.47 o
   4   1   5    32.54    38.30   5.10 o
   5   1   5    38.70    29.16   2.73 o
   6   1   5     2.92     5.31   2.77 <
   7   1   5     6.70     6.98   3.95 <
   8   1   5     4.26     0.12   2.53 <
   9   1   5   141.77   164.19   8.46 o
  -7   2   5     0.21     5.34   4.52 <
  -6   2   5    77.63    71.65   4.93 o
  -5   2   5    28.16    18.26   3.14 o
  -4   2   5     0.00     1.75   2.01 <
  -3   2   5    90.32   109.90   3.94 o
  -2   2   5     1.07    -0.52   5.77 <
  -1   2   5     1.32     4.95   2.45 <
   0   2   5   114.51   137.42   5.45 o
   1   2   5   163.72   118.93   4.41 o
   2   2   5    28.35    33.60   4.58 o
   3   2   5    78.94    78.56   7.61 o
   4   2   5    47.19    41.49   5.13 o
   5   2   5    18.88    22.03   2.65 o
   6   2   5    82.79    63.93   4.17 o
   7   2   5    49.24    45.33   6.46 o
   8   2   5    32.92    24.69   4.21 o
   9   2   5   124.28   113.77   5.77 o
  -7   3   5     0.57    -1.10   3.72 <
  -6   3   5     1.30    -1.63   2.77 <
  -5   3   5   184.56   175.93   6.04 o
  -4   3   5   147.97   150.45   5.67 o
  -3   3   5    97.25    94.90   4.73 o
  -2   3   5   149.97   167.88   5.10 o
  -1   3   5   718.90   747.85  27.46 o
   0   3   5     0.62     0.87   3.23 <
   1   3   5    23.19    14.40   2.92 o
   2   3   5   156.81   146.32   7.68 o
   3   3   5   207.54   200.63   9.78 o
   4   3   5  1008.87   991.48  22.48 o
   5   3   5   537.31   511.84   9.92 o
   6   3   5     1.90     0.58   1.80 <
   7   3   5     4.36     0.28   2.97 <
   8   3   5     0.00    -1.84   4.30 <
   9   3   5    37.61    30.10   2.93 o
  -6   4   5     3.40     5.38   2.32 <
  -5   4   5    26.18    26.90   3.27 o
  -4   4   5    25.00    22.24   3.02 o
  -3   4   5     3.00    -0.28   1.99 <
  -2   4   5     4.49     5.61   2.08 <
  -1   4   5   216.89   217.01   8.17 o
   0   4   5    93.49   125.12   8.37 o
   1   4   5   106.62   112.09   8.38 o
   2   4   5     9.91     5.20   3.34 <
   3   4   5   435.56   464.03  15.15 o
   4   4   5   531.37   566.41  13.97 o
   5   4   5   134.81   156.63   5.91 o
   6   4   5   222.60   247.34   7.51 o
   7   4   5    59.20    60.99   3.98 o
   8   4   5   430.03   401.94  11.66 o
   9   4   5    33.25    31.57   3.60 o
  -6   5   5   129.74   136.79   6.30 o
  -5   5   5   117.98   108.36   6.07 o
  -4   5   5     6.24     7.61   2.35 o
  -3   5   5   177.90   169.67   6.87 o
  -2   5   5  1682.31  1709.44  18.31 o
  -1   5   5    56.52    54.27   3.49 o
   0   5   5     9.89    11.70   1.79 o
   1   5   5   509.97   631.33  19.84 o
   2   5   5   185.20   219.29  12.98 o
   3   5   5     5.06     6.05   2.84 <
   4   5   5    80.80    79.28   3.88 o
   5   5   5     3.28     0.63   2.76 <
   6   5   5    30.21    34.28   4.01 o
   7   5   5    56.18    41.91   4.32 o
   8   5   5   120.04   110.75   8.97 o
   9   5   5    59.97    53.86   5.57 o
  -5   6   5     1.88     2.64   1.73 <
  -4   6   5    44.29    35.93   3.30 o
  -3   6   5   607.52   633.33  12.20 o
  -2   6   5   100.24   106.24   5.56 o
  -1   6   5   440.08   412.92  10.95 o
   0   6   5    67.40    67.66   3.75 o
   1   6   5   543.80   617.60  11.09 o
   2   6   5   523.04   568.72  12.84 o
   3   6   5    45.54    48.64   4.43 o
   4   6   5   180.34   187.71   6.02 o
   5   6   5   168.92   170.51   7.02 o
   6   6   5    82.86    71.00   6.38 o
   7   6   5   106.87   101.23   6.26 o
   8   6   5    25.50    20.53   4.66 o
   9   6   5   157.98   160.75   8.45 o
  -5   7   5    14.23    14.22   2.97 o
  -4   7   5    12.49     9.94   2.58 o
  -3   7   5     8.07     8.29   2.84 <
  -2   7   5     7.66    11.64   2.61 o
  -1   7   5  1550.41  1624.10  18.29 o
   0   7   5     2.40     1.16   1.87 <
   1   7   5     1.09     1.65   2.20 <
   2   7   5    44.42    33.84   4.05 o
   3   7   5   116.16   116.56   6.86 o
   4   7   5   944.53   941.27  19.16 o
   5   7   5   641.08   652.92  13.79 o
   6   7   5   207.16   215.09   8.94 o
   7   7   5    45.34    50.52   4.84 o
   8   7   5   105.68   105.26   6.06 o
   9   7   5    12.23    17.03   3.25 o
  -4   8   5    33.43    39.25   3.33 o
  -3   8   5    10.68     8.62   5.19 <
  -2   8   5   180.65   186.06  15.07 o
  -1   8   5   299.12   312.42  12.57 o
   0   8   5   183.05   158.14   7.21 o
   1   8   5    12.01    16.20   3.38 o
   2   8   5     0.64    -2.15   2.70 <
   3   8   5     1.49     0.27   2.01 <
   4   8   5     0.02     1.92   3.92 <
   5   8   5   116.40   121.22   5.63 o
   6   8   5   206.91   211.34   7.17 o
   7   8   5     0.59     0.22   2.37 <
   8   8   5    30.20    27.25   3.31 o
   9   8   5    13.05    12.98   2.58 o
  -3   9   5    19.07    22.59   3.21 o
  -2   9   5     0.28    -1.28   3.01 <
  -1   9   5   294.02   305.70   9.51 o
   0   9   5    37.20    37.11   3.40 o
   1   9   5   384.28   392.42  10.98 o
   2   9   5     2.54     3.90   3.90 <
   3   9   5   162.31   179.70   9.88 o
   4   9   5   161.15   154.78   8.91 o
   5   9   5   604.44   644.09  15.56 o
   6   9   5    93.86    88.21   5.99 o
   7   9   5    78.48    76.39   4.96 o
   8   9   5     8.15     5.34   2.10 <
  -2  10   5    46.52    43.33   5.87 o
  -1  10   5    63.08    60.31   7.79 o
   0  10   5   195.59   175.91   8.72 o
   1  10   5   211.18   182.85   7.40 o
   2  10   5    99.91   106.19   7.72 o
   3  10   5    65.02    76.22   7.08 o
   4  10   5    92.28    82.67   7.03 o
   5  10   5     3.42     4.16   2.17 <
   6  10   5   366.89   343.62  10.19 o
   7  10   5     4.05     4.68   1.74 <
   8  10   5    40.75    23.82   5.34 o
   0  11   5     3.38     3.82   2.18 <
   1  11   5     4.22    19.50   5.63 o
   2  11   5    39.81    40.33   4.92 o
   3  11   5     7.78     5.92   3.30 <
   4  11   5   213.42   213.02   7.49 o
   5  11   5    59.33    74.58   8.35 o
   6  11   5    28.30    20.01   4.51 o
   7  11   5   123.40   111.80   8.58 o
   1  12   5    31.27    35.98   4.83 o
   2  12   5    78.10    74.14   4.74 o
   3  12   5    38.31    32.56   3.84 o
   4  12   5   152.01   161.31   7.03 o
   5  12   5     0.48    -0.92   3.28 <
  -4 -12   6     2.58     2.87   1.63 <
  -3 -12   6    10.69     9.46   3.65 <
  -2 -12   6    21.57    20.97   2.80 o
  -6 -11   6    20.49    17.12   3.26 o
  -5 -11   6     4.07     2.29   1.43 <
  -4 -11   6   107.02   120.26   9.46 o
  -3 -11   6     2.74     4.57   3.92 <
  -2 -11   6    14.78     9.86   4.82 <
  -1 -11   6     1.26     2.94   2.15 <
   0 -11   6   302.29   275.98  13.58 o
   1 -11   6     5.08     4.37   3.05 <
  -6 -10   6     7.35    11.19   3.31 o
  -5 -10   6    26.96    24.35   3.53 o
  -4 -10   6   163.23   153.91  11.59 o
  -3 -10   6     0.10     7.90   5.33 <
  -2 -10   6   246.08   274.19  10.99 o
  -1 -10   6    14.82    14.33   3.95 o
   0 -10   6    22.35    26.93   4.24 o
   1 -10   6     0.15     1.68   4.23 <
   2 -10   6    92.53    87.31   8.64 o
  -7  -9   6    24.08    22.00   2.57 o
  -6  -9   6     4.49     8.09   2.65 o
  -5  -9   6    10.55     7.51   3.26 <
  -4  -9   6     1.12     2.99   2.82 <
  -3  -9   6     0.52    -1.70   2.14 <
  -2  -9   6   138.62   118.40   7.07 o
  -1  -9   6   234.19   218.19  15.16 o
   0  -9   6   209.66   209.17  15.21 o
   1  -9   6    40.88    41.43   4.75 o
   2  -9   6     1.04     4.83   2.85 <
   3  -9   6    26.16    19.36   3.95 o
  -7  -8   6     2.98     3.76   1.60 <
  -6  -8   6    39.61    38.56   3.20 o
  -5  -8   6     4.41     2.29   2.18 <
  -4  -8   6   250.75   249.64  10.18 o
  -3  -8   6   407.62   380.95  11.84 o
  -2  -8   6    87.81    87.28   6.73 o
  -1  -8   6     0.16    10.15   4.50 <
   0  -8   6   343.28   313.90  15.47 o
   1  -8   6    29.00    30.21   7.67 o
   2  -8   6   335.61   314.32  12.41 o
   3  -8   6     6.87     3.96   3.10 <
   4  -8   6    14.22    10.51   3.27 o
  -8  -7   6    16.97    22.76   2.82 o
  -7  -7   6     0.33    -1.93   1.48 <
  -6  -7   6    58.18    53.44   4.28 o
  -5  -7   6   112.73   114.31   7.33 o
  -4  -7   6   107.37   112.61   7.41 o
  -3  -7   6    96.25   106.45   7.76 o
  -2  -7   6   138.52   137.08   8.00 o
  -1  -7   6     8.87    11.64   2.98 o
   0  -7   6   388.05   335.72  15.31 o
   1  -7   6   156.53   125.25  10.12 o
   2  -7   6   183.97   191.92  13.46 o
   3  -7   6   209.97   191.13   8.89 o
   4  -7   6    35.54    30.21   4.01 o
   5  -7   6     0.06     1.73   2.45 <
  -8  -6   6     3.29     4.19   1.86 <
  -7  -6   6     6.56     6.75   2.97 <
  -6  -6   6     0.32    -3.76   2.68 <
  -5  -6   6   190.59   177.58   6.76 o
  -4  -6   6   296.88   297.14   8.25 o
  -3  -6   6     2.62     2.48   2.31 <
  -2  -6   6   352.87   347.85   7.91 o
  -1  -6   6     2.38     3.62   1.91 <
   0  -6   6     0.27    -0.16   2.00 <
   1  -6   6    48.97    32.09   5.55 o
   2  -6   6     0.19     2.76   2.06 <
   3  -6   6   399.24   418.56  13.03 o
   4  -6   6    42.19    40.19   4.80 o
   5  -6   6   143.85   152.79   8.87 o
   6  -6   6     6.08     6.50   2.90 <
  -8  -5   6     8.05     9.56   2.10 o
  -7  -5   6     7.14     5.69   3.27 <
  -6  -5   6    14.20    21.52   3.36 o
  -5  -5   6     1.04     0.27   2.80 <
  -4  -5   6    97.62    99.73   4.73 o
  -3  -5   6  1311.48  1333.00  15.47 o
  -2  -5   6  1019.76  1087.39  15.87 o
  -1  -5   6   265.26   295.67   6.79 o
   0  -5   6    33.55    28.23   3.03 o
   1  -5   6     3.23     1.02   2.16 <
   2  -5   6   139.54   142.55   9.13 o
   3  -5   6     8.19    12.85   3.36 o
   4  -5   6     9.32    12.95   3.79 o
   5  -5   6    10.54    14.95   4.22 o
   6  -5   6     2.28     1.31   3.37 <
  -8  -4   6    10.28     9.27   3.88 <
  -7  -4   6    19.47    18.15   3.94 o
  -6  -4   6   236.95   245.99   7.22 o
  -5  -4   6  1000.02   966.05  13.12 o
  -4  -4   6   230.98   204.83   6.19 o
  -3  -4   6   175.96   181.59   4.94 o
  -2  -4   6   835.55   865.96  11.81 o
  -1  -4   6     7.19    10.10   7.50 <
   0  -4   6   215.57   225.78  18.69 o
   1  -4   6   353.38   382.60  13.40 o
   2  -4   6   802.67   773.45  14.41 o
   3  -4   6    79.27    72.03   4.14 o
   4  -4   6    70.15    72.40   4.24 o
   5  -4   6   109.28   109.36   8.12 o
   6  -4   6    64.49    67.62   7.04 o
   7  -4   6    22.47    20.42   5.11 o
  -8  -3   6    45.47    50.30   6.07 o
  -7  -3   6   151.62   159.24   8.40 o
  -6  -3   6    26.88    26.81   4.62 o
  -5  -3   6     3.70     4.32   2.22 <
  -4  -3   6    34.56    36.38   2.55 o
  -3  -3   6    78.01    84.77   3.32 o
  -2  -3   6   867.72   814.95  20.85 o
  -1  -3   6   220.80   207.33  10.44 o
   0  -3   6  1612.57  1777.26  34.53 o
   1  -3   6   291.98   356.18  14.62 o
   2  -3   6  1399.76  1570.18  22.95 o
   3  -3   6     9.60     8.90   1.98 o
   4  -3   6   201.09   193.43   5.86 o
   5  -3   6  1669.37  1879.01  21.72 o
   6  -3   6   309.33   328.57   9.74 o
   7  -3   6     3.11     5.94   5.51 <
  -8  -2   6    28.05    25.01   4.73 o
  -7  -2   6     6.93     6.50   2.87 <
  -6  -2   6    55.53    58.85   4.16 o
  -5  -2   6   324.33   329.93   7.84 o
  -4  -2   6     0.01     1.84   1.30 <
  -3  -2   6    29.72    29.66   2.66 o
  -2  -2   6   940.32  1004.21  35.32 o
  -1  -2   6     4.17     0.12   3.07 <
   0  -2   6   111.13   125.30  13.80 o
   1  -2   6   241.37   290.58  11.91 o
   2  -2   6   452.89   498.52  16.50 o
   3  -2   6   290.44   293.27   6.68 o
   4  -2   6   242.23   250.99   6.08 o
   5  -2   6     1.42     5.17   3.07 <
   6  -2   6    47.39    45.41   4.70 o
   7  -2   6    20.29    18.78   3.80 o
   8  -2   6     6.98     2.82   2.96 <
  -8  -1   6    45.37    50.51   5.58 o
  -7  -1   6    86.23    76.43   5.70 o
  -6  -1   6   110.21   116.87   5.30 o
  -5  -1   6   176.42   180.70   6.08 o
  -4  -1   6   229.10   214.44   5.15 o
  -3  -1   6    69.23    58.10   2.85 o
  -2  -1   6    76.17    97.68  11.19 o
  -1  -1   6   139.15   114.44  11.29 o
   0  -1   6   448.42   406.98  21.34 o
   1  -1   6  2036.30  1709.75  25.45 o
   2  -1   6  4567.41  4513.35  44.13 o
   3  -1   6   117.11   124.64   9.13 o
   4  -1   6    12.99    14.32   2.05 o
   5  -1   6    27.18    25.73   2.81 o
   6  -1   6   286.44   306.31   9.18 o
   7  -1   6     0.79     6.67   3.08 <
   8  -1   6     2.79     7.69   3.34 <
  -7   0   6    41.53    52.64   5.05 o
  -6   0   6   251.94   246.87   7.14 o
  -5   0   6   320.91   327.34   7.92 o
  -4   0   6   110.43   123.71   3.88 o
  -3   0   6     0.11     1.33   1.52 <
  -1   0   6    22.90     9.27   4.73 <
   0   0   6  3082.13  3090.66  54.77 o
   1   0   6   118.89   100.09  11.06 o
   2   0   6    40.40    41.62   9.37 o
   3   0   6   449.43   492.90  13.27 o
   4   0   6   136.44   143.46   6.17 o
   5   0   6    25.20    23.28   3.31 o
   6   0   6     4.24     3.00   2.40 <
   7   0   6     1.22    -0.39   3.01 <
   8   0   6     0.46     5.25   2.60 <
  -7   1   6     8.52     4.98   2.74 <
  -6   1   6   178.59   182.73   9.10 o
  -5   1   6     0.00     0.52   1.94 <
  -4   1   6    36.57    35.34   3.00 o
  -3   1   6   179.57   184.40   4.75 o
  -2   1   6     2.74    11.81   7.66 <
  -1   1   6    59.38    55.72   4.90 o
   0   1   6    49.41    15.87   5.86 <
   1   1   6    13.22     5.49   5.34 <
   2   1   6     0.01     0.76   2.64 <
   3   1   6   111.77   119.93   7.26 o
   4   1   6    68.66    62.00   3.97 o
   5   1   6   186.75   195.58   7.69 o
   6   1   6   149.72   147.52   6.14 o
   7   1   6   129.12   119.04   4.93 o
   8   1   6     1.47    -0.44   3.71 <
   9   1   6   194.62   206.73   9.17 o
  -7   2   6   119.84   125.55   9.30 o
  -6   2   6    53.98    47.08   5.52 o
  -5   2   6    21.66    21.58   3.04 o
  -4   2   6     0.05     3.78   2.39 <
  -3   2   6   167.77   152.77   4.96 o
  -2   2   6   475.27   480.53   8.14 o
  -1   2   6   340.12   315.35  11.37 o
   0   2   6   933.50   990.16  20.28 o
   1   2   6   112.57    93.40   5.42 o
   2   2   6   104.93   131.17   6.70 o
   3   2   6   204.82   210.25   9.38 o
   4   2   6   129.23   135.26   6.77 o
   5   2   6   717.72   799.26  14.36 o
   6   2   6    60.32    64.69   5.04 o
   7   2   6    32.10    39.93   4.40 o
   8   2   6    22.71    11.73   3.69 o
   9   2   6     0.73     7.04   2.33 o
  -7   3   6     8.18    10.34   4.29 <
  -6   3   6   176.80   162.71  11.94 o
  -5   3   6   310.45   336.10   9.01 o
  -4   3   6   129.18   138.15   5.92 o
  -3   3   6   210.21   206.57   5.92 o
  -2   3   6   187.25   190.00   5.82 o
  -1   3   6   273.35   258.11  16.89 o
   0   3   6    18.19    13.63   3.47 o
   1   3   6     9.82     4.49   2.53 <
   2   3   6   441.66   482.61  13.68 o
   3   3   6     7.84     4.98   3.60 <
   4   3   6   105.16    94.26   6.10 o
   5   3   6   461.73   493.45  11.04 o
   6   3   6    43.29    37.23   4.25 o
   7   3   6   123.69   109.92   6.25 o
   8   3   6     2.65    -0.87   3.58 <
   9   3   6    11.67    10.50   2.70 o
  -6   4   6    19.80    18.66   4.98 o
  -5   4   6    18.15    18.62   3.02 o
  -4   4   6     4.77     2.20   2.67 <
  -3   4   6   485.94   505.38  10.86 o
  -2   4   6    64.43    63.01   3.93 o
  -1   4   6   330.61   319.73   7.03 o
   0   4   6   219.20   192.21  10.45 o
   1   4   6  2225.51  2691.05  59.66 o
   2   4   6   185.44   211.76   9.75 o
   3   4   6   538.84   567.30  17.18 o
   4   4   6     0.00    -1.03   1.76 <
   5   4   6    22.57    16.89   3.13 o
   6   4   6    40.05    42.99   4.42 o
   7   4   6   110.52   116.98   6.46 o
   8   4   6     4.42     5.77   3.40 <
   9   4   6   113.33   114.83   5.47 o
  -5   5   6    11.21    14.64   3.21 o
  -4   5   6    33.68    30.35   3.61 o
  -3   5   6     7.63    10.07   3.22 o
  -2   5   6   391.83   393.73   9.37 o
  -1   5   6    89.32    81.58   4.21 o
   0   5   6   130.10   130.89   5.39 o
   1   5   6   103.97   148.20   6.74 o
   2   5   6   450.18   497.10  11.32 o
   3   5   6   181.05   150.66   6.38 o
   4   5   6    18.38    15.51   2.39 o
   5   5   6    27.54    21.15   3.82 o
   6   5   6     6.21     1.60   3.01 <
   7   5   6     7.55     7.28   2.43 <
   8   5   6     7.25     1.22   2.93 <
   9   5   6     3.63     2.82   2.74 <
  -5   6   6    17.95    20.52   2.87 o
  -4   6   6    66.42    61.21   4.28 o
  -3   6   6   443.95   433.60  11.34 o
  -2   6   6    57.08    64.68   4.48 o
  -1   6   6     4.62     2.43   2.70 <
   0   6   6   132.43   130.43   5.99 o
   1   6   6    64.14    57.13   3.11 o
   2   6   6    15.28    19.38   3.08 o
   3   6   6     0.20     1.28   2.39 <
   4   6   6     3.09     0.14   2.47 <
   5   6   6    95.58    99.36   6.91 o
   6   6   6   138.47   138.23   7.19 o
   7   6   6    86.77    95.01   6.15 o
   8   6   6    52.57    59.65   6.62 o
   9   6   6     0.72    -3.34   2.71 <
  -4   7   6    99.85   112.17   4.57 o
  -3   7   6     0.35     2.03   2.52 <
  -2   7   6     6.75     5.03   2.79 <
  -1   7   6  1408.69  1511.21  26.08 o
   0   7   6    21.66    23.41   3.41 o
   1   7   6    42.69    34.73   3.20 o
   2   7   6    50.36    56.50   5.16 o
   3   7   6    11.24     9.29   2.80 o
   4   7   6   153.06   149.02   8.31 o
   5   7   6   409.10   441.33  13.32 o
   6   7   6   118.18   114.91   6.92 o
   7   7   6     6.28     5.06   2.58 <
   8   7   6   214.48   186.91   7.76 o
   9   7   6    17.38    15.41   2.76 o
  -4   8   6     0.01     0.46   0.70 <
  -3   8   6     3.29     4.95   2.37 <
  -2   8   6   278.35   276.91  11.94 o
  -1   8   6   162.68   157.88   7.03 o
   0   8   6   159.19   157.86   6.21 o
   1   8   6    18.74     8.14   2.88 <
   2   8   6   116.38   122.31   6.19 o
   3   8   6     4.37     3.25   3.85 <
   4   8   6    19.23    16.37   4.49 o
   5   8   6  1014.79  1057.50  15.80 o
   6   8   6  1120.66  1176.71  19.58 o
   7   8   6    20.23    14.74   3.00 o
   8   8   6     5.22     3.52   1.94 <
  -3   9   6    27.25    24.69   3.21 o
  -2   9   6     0.88     3.01   2.36 <
  -1   9   6    22.48    27.83   3.74 o
   0   9   6     0.11     1.19   2.30 <
   1   9   6    13.19    17.16   3.27 o
   2   9   6     3.81     7.04   4.20 <
   3   9   6    20.70    17.81   4.60 o
   4   9   6    38.16    42.24   5.60 o
   5   9   6   627.16   687.49  16.95 o
   6   9   6    21.19    19.11   3.69 o
   7   9   6    54.42    52.69   4.14 o
   8   9   6     3.32     2.14   1.86 <
  -1  10   6     1.45    -6.39   3.81 <
   0  10   6    29.94    30.84   4.27 o
   1  10   6   121.71   122.29   7.34 o
   2  10   6    13.08    13.99   3.95 o
   3  10   6    71.98    63.91   5.09 o
   4  10   6     3.93     4.95   3.45 <
   5  10   6    52.29    49.06   5.28 o
   6  10   6    67.97    74.56   7.94 o
   7  10   6    24.10    23.10   3.39 o
   0  11   6    29.60    24.86   4.33 o
   1  11   6   228.20   238.07  12.71 o
   2  11   6     9.01     8.03   3.12 <
   3  11   6    16.15    12.57   3.46 o
   4  11   6    15.92    12.35   3.60 o
   5  11   6    12.58     7.57   2.43 o
   6  11   6     4.39     6.83   2.67 <
   7  11   6     3.45     2.88   3.06 <
   2  12   6   136.33   138.21   8.49 o
   3  12   6    26.47    23.10   4.67 o
   4  12   6   142.38   139.62   6.27 o
  -3 -12   7     1.05     1.51   1.71 <
  -5 -11   7    69.91    73.46   6.14 o
  -4 -11   7     7.37     3.32   3.38 <
  -3 -11   7    29.06    33.52   5.81 o
  -2 -11   7    39.52    32.97   6.09 o
  -1 -11   7   162.73   142.05   6.74 o
   0 -11   7    75.64    65.40   6.94 o
   1 -11   7     7.30     7.42   2.94 <
  -6 -10   7     9.24     7.60   2.73 <
  -5 -10   7    36.20    34.54   3.67 o
  -4 -10   7     1.71     1.05   4.26 <
  -3 -10   7    11.02     6.06   5.19 <
  -2 -10   7    50.29    47.33   6.94 o
  -1 -10   7   105.36   120.34   7.46 o
   0 -10   7   339.94   372.70  11.82 o
   1 -10   7     3.71     1.29   4.17 <
   2 -10   7   107.10    98.96   8.88 o
  -6  -9   7    63.81    66.05   4.76 o
  -5  -9   7    55.98    46.66   4.75 o
  -4  -9   7   528.44   532.30  13.78 o
  -3  -9   7    52.45    44.87   4.64 o
  -2  -9   7     3.14     3.58   2.10 <
  -1  -9   7    39.98    44.11   7.57 o
   0  -9   7   229.55   229.26  15.41 o
   1  -9   7   159.51   163.95   8.17 o
   2  -9   7    21.91    17.74   3.40 o
   3  -9   7    45.85    40.43   4.50 o
  -7  -8   7     8.67     7.69   1.94 o
  -6  -8   7     3.43     6.58   2.12 o
  -5  -8   7     0.55    -2.24   3.01 <
  -4  -8   7    40.49    47.02   5.25 o
  -3  -8   7    25.96    26.83   4.45 o
  -2  -8   7    46.72    34.80   4.59 o
  -1  -8   7     0.38    -0.36   4.54 <
   0  -8   7   125.81   124.66  11.78 o
   1  -8   7   108.91   108.74  11.29 o
   2  -8   7    15.34    20.93   5.88 o
   3  -8   7   224.87   220.61   9.73 o
   4  -8   7    12.01     6.85   3.01 <
  -7  -7   7     0.71    -1.36   2.35 <
  -6  -7   7   100.12   102.69   5.27 o
  -5  -7   7    74.36    63.24   5.63 o
  -4  -7   7   580.38   589.26  15.63 o
  -3  -7   7   856.25   935.93  20.49 o
  -2  -7   7    39.86    33.94   4.38 o
  -1  -7   7    68.61    75.81   6.71 o
   0  -7   7     0.50     8.09   4.29 <
   1  -7   7     2.06     1.55   4.97 <
   2  -7   7   338.33   376.27  18.62 o
   3  -7   7    90.34    70.74   6.04 o
   4  -7   7   151.16   144.61   8.36 o
   5  -7   7    27.84    32.28   4.20 o
  -8  -6   7     7.08     6.52   1.91 o
  -7  -6   7    29.78    27.08   4.00 o
  -6  -6   7    32.78    27.42   3.31 o
  -5  -6   7   478.36   512.49  13.99 o
  -4  -6   7    64.77    70.78   4.59 o
  -3  -6   7    81.14    78.93   5.19 o
  -2  -6   7   134.10   130.18   5.44 o
  -1  -6   7   438.13   463.21  11.17 o
   0  -6   7     0.03     1.76   1.94 <
   1  -6   7   179.27   150.36   9.45 o
   2  -6   7    54.17    48.87   4.98 o
   3  -6   7    43.95    35.96   4.99 o
   4  -6   7   205.67   201.08   9.12 o
   5  -6   7     0.47     0.53   3.37 <
   6  -6   7     7.86    10.92   2.66 o
  -8  -5   7     6.52     5.34   2.19 <
  -7  -5   7    24.40    19.41   3.67 o
  -6  -5   7     0.27    -2.55   2.93 <
  -5  -5   7    12.03    17.81   3.48 o
  -4  -5   7     3.41     4.16   2.38 <
  -3  -5   7   923.28   924.24  13.64 o
  -2  -5   7    23.56    30.63   3.35 o
  -1  -5   7   634.95   663.10   9.68 o
   0  -5   7    16.92    17.70   3.16 o
   1  -5   7    35.34    29.78   4.53 o
   2  -5   7    44.47    48.56   6.54 o
   3  -5   7   608.57   613.77  15.55 o
   4  -5   7    26.78    28.33   4.77 o
   5  -5   7   107.16   112.91  11.64 o
   6  -5   7     7.81    10.31   3.93 <
  -8  -4   7    34.76    30.91   4.86 o
  -7  -4   7     0.32     1.12   2.61 <
  -6  -4   7   325.11   316.46   8.17 o
  -5  -4   7  2535.07  2549.12  25.67 o
  -4  -4   7   281.05   272.38   6.63 o
  -3  -4   7    11.55    20.24   2.25 o
  -2  -4   7    82.32    88.33   4.65 o
  -1  -4   7    13.34     9.37   2.46 o
   0  -4   7   321.69   400.05  11.15 o
   1  -4   7    19.53    11.71   3.34 o
   2  -4   7   470.64   510.38  15.96 o
   3  -4   7   237.32   249.11   9.13 o
   4  -4   7  1807.75  1990.58  18.97 o
   5  -4   7     3.59     6.60   6.39 <
   6  -4   7     1.18    -0.01   4.24 <
   7  -4   7    14.57     9.32   4.58 <
  -8  -3   7    45.42    48.99   5.70 o
  -7  -3   7     7.06     1.75   3.15 <
  -6  -3   7   327.89   323.80   9.63 o
  -5  -3   7    35.75    35.12   3.81 o
  -4  -3   7     3.08     3.72   1.53 <
  -3  -3   7   124.11   124.70   3.72 o
  -2  -3   7  1254.93  1378.21  27.42 o
  -1  -3   7   149.27   180.89  17.53 o
   0  -3   7    26.69    37.46   7.34 o
   1  -3   7   405.73   368.63  15.91 o
   2  -3   7   420.89   476.14   9.52 o
   3  -3   7   177.82   171.73   5.75 o
   4  -3   7   457.71   454.56   9.67 o
   5  -3   7   251.13   291.75   9.38 o
   6  -3   7    17.89    14.69   4.11 o
   7  -3   7    13.06     4.71   4.80 <
  -8  -2   7   108.18   118.09   7.43 o
  -7  -2   7    33.34    29.22   4.10 o
  -6  -2   7     8.01    11.33   3.05 o
  -5  -2   7   124.65   122.04   4.99 o
  -4  -2   7     0.03     1.28   1.75 <
  -3  -2   7   226.92   227.09   5.24 o
  -2  -2   7   940.94   979.33  21.81 o
  -1  -2   7    22.03    17.05   6.62 <
   0  -2   7   105.32    82.48  12.17 o
   1  -2   7   200.06   193.46  18.92 o
   2  -2   7   263.19   274.92  21.52 o
   3  -2   7  2725.63  2986.24  23.49 o
   4  -2   7    49.07    49.32   3.06 o
   5  -2   7   272.33   296.89   9.01 o
   6  -2   7    60.99    56.83   5.30 o
   7  -2   7     0.37     0.22   3.12 <
   8  -2   7    27.60    20.49   5.05 o
  -7  -1   7    17.44    23.02   5.22 o
  -6  -1   7    41.66    34.11   3.83 o
  -5  -1   7     0.02     0.98   2.13 <
  -4  -1   7     9.71     5.21   1.91 <
  -3  -1   7    71.44    66.12   3.29 o
  -2  -1   7   489.55   625.42  28.31 o
  -1  -1   7  1220.87  1250.45  39.19 o
   0  -1   7   571.69   629.26  28.67 o
   1  -1   7    64.03    75.59  12.38 o
   2  -1   7   581.17   646.39  31.39 o
   3  -1   7   201.84   187.83   7.58 o
   4  -1   7    10.63    14.41   2.48 o
   5  -1   7    76.05    81.54   4.53 o
   6  -1   7   319.57   339.12   8.26 o
   7  -1   7    13.18    13.17   3.48 o
   8  -1   7     2.52    -0.11   2.81 <
  -7   0   7    89.69    88.27   5.73 o
  -6   0   7    23.42    18.41   3.32 o
  -5   0   7    16.36    13.78   3.07 o
  -4   0   7     9.85    14.64   2.20 o
  -3   0   7   764.74   807.47  10.65 o
  -2   0   7   562.01   612.48  17.35 o
  -1   0   7   745.40   794.00  29.73 o
   0   0   7     6.86    19.90   7.18 <
   1   0   7   260.59   264.24  18.85 o
   2   0   7   179.96   193.62  18.11 o
   3   0   7  2307.33  2447.36  61.40 o
   4   0   7   599.70   607.56  10.82 o
   5   0   7     0.58    -0.27   2.12 <
   6   0   7     8.92     7.20   2.86 <
   7   0   7   336.71   332.38   9.35 o
   8   0   7    39.55    46.83   4.45 o
  -7   1   7     1.78     3.27   2.78 <
  -6   1   7    51.71    50.60   5.54 o
  -5   1   7    45.14    37.57   4.10 o
  -4   1   7     7.05     8.02   2.03 o
  -3   1   7   106.50   113.59   4.59 o
  -2   1   7   884.53   956.18  13.03 o
  -1   1   7   400.93   392.62  19.99 o
   0   1   7   612.54   627.16  27.13 o
   1   1   7    11.86    15.13   7.31 <
   2   1   7   174.00   144.51   9.69 o
   3   1   7  1381.84  1466.10  31.69 o
   4   1   7   102.57   101.65   5.35 o
   5   1   7     2.21    -1.97   1.96 <
   6   1   7    89.25    86.93   4.40 o
   7   1   7     0.74    -3.85   2.54 <
   8   1   7    10.73    15.48   3.56 o
   9   1   7    49.68    61.47   5.44 o
  -7   2   7     5.88     1.77   3.57 <
  -6   2   7   111.92    92.18   6.42 o
  -5   2   7     0.15    -2.61   2.48 <
  -4   2   7    31.08    28.74   3.40 o
  -3   2   7   106.01   104.47   4.23 o
  -2   2   7    25.29    25.68   2.66 o
  -1   2   7     4.90    -4.35   3.80 <
   0   2   7    42.81    35.82   4.58 o
   1   2   7    64.41    89.53   7.86 o
   2   2   7     5.34     8.17   3.87 <
   3   2   7   364.46   335.13  11.82 o
   4   2   7     0.12    -3.94   2.48 <
   5   2   7    97.84    86.84   5.70 o
   6   2   7   543.59   569.58  15.23 o
   7   2   7    23.52    16.31   2.39 o
   8   2   7    11.19     9.52   3.67 <
   9   2   7     6.53    13.72   2.54 o
  -6   3   7     5.09     4.28   4.70 <
  -5   3   7    12.06    14.40   3.10 o
  -4   3   7    38.50    44.58   3.36 o
  -3   3   7    16.16    16.17   2.80 o
  -2   3   7   259.04   276.17   8.24 o
  -1   3   7    16.91    12.95   2.41 o
   0   3   7   315.43   326.07  20.20 o
   1   3   7   588.90   725.33  21.46 o
   2   3   7   382.80   400.43  13.12 o
   3   3   7    12.47     6.39   2.33 <
   4   3   7   122.87   112.65   5.10 o
   5   3   7    18.87    15.44   2.54 o
   6   3   7   209.10   201.61   9.19 o
   7   3   7    39.43    34.49   4.01 o
   8   3   7    83.22    79.92   5.71 o
   9   3   7     1.14    -3.38   2.25 <
  -6   4   7     5.98     7.65   3.46 <
  -5   4   7     0.00     0.86   2.15 <
  -4   4   7     0.30     0.56   2.35 <
  -3   4   7   755.53   811.76  13.57 o
  -2   4   7  2874.95  2840.19  27.15 o
  -1   4   7    86.10    86.43   4.49 o
   0   4   7     4.19     8.88   1.48 o
   1   4   7   839.00  1054.29  17.50 o
   2   4   7  1370.87  1482.38  16.92 o
   3   4   7    43.63    37.16   3.65 o
   4   4   7    26.24    14.43   3.32 o
   5   4   7    15.85    15.42   2.96 o
   6   4   7   199.23   206.51   7.40 o
   7   4   7    13.78    10.67   2.95 o
   8   4   7   144.30   150.66   9.78 o
   9   4   7    17.76    11.22   2.57 o
  -5   5   7    31.14    31.86   3.58 o
  -4   5   7     6.23     4.21   2.07 <
  -3   5   7    14.35    13.61   3.22 o
  -2   5   7   589.15   605.78  13.40 o
  -1   5   7     1.99     3.48   2.31 <
   0   5   7     2.15    -0.42   1.61 <
   1   5   7   107.97   116.67   4.63 o
   2   5   7   182.58   230.30   7.43 o
   3   5   7    95.26    91.55   6.01 o
   4   5   7    11.14     7.88   3.18 <
   5   5   7   307.30   308.62  10.46 o
   6   5   7     0.77    -0.48   4.03 <
   7   5   7    50.98    48.73   4.59 o
   8   5   7   444.07   455.34  15.71 o
   9   5   7    11.51     7.85   2.20 o
  -5   6   7    53.70    70.17   7.06 o
  -4   6   7    12.45    13.55   2.50 o
  -3   6   7     0.41    -1.07   2.43 <
  -2   6   7  2851.58  2984.97  29.43 o
  -1   6   7     3.44     1.64   2.67 <
   0   6   7     9.18     6.06   2.43 <
   1   6   7    12.29    15.08   2.16 o
   2   6   7    85.01    97.13   5.62 o
   3   6   7     5.38     6.28   3.97 <
   4   6   7    29.15    25.95   4.48 o
   5   6   7   183.31   184.90   6.32 o
   6   6   7    50.41    55.51   4.84 o
   7   6   7   111.86   113.37   5.63 o
   8   6   7   108.14   120.14   8.20 o
   9   6   7    26.07    18.30   2.67 o
  -4   7   7     4.22    14.23   2.63 o
  -3   7   7     6.60     4.90   2.72 <
  -2   7   7   279.28   280.37   9.82 o
  -1   7   7     3.77     6.13   2.98 <
   0   7   7     1.63    -1.93   2.52 <
   1   7   7     0.94     3.23   2.12 <
   2   7   7    25.84    32.46   3.84 o
   3   7   7    22.98    18.90   4.07 o
   4   7   7     4.97     6.98   4.75 <
   5   7   7   107.68    95.03   6.63 o
   6   7   7     5.56     1.08   3.02 <
   7   7   7    24.10    21.22   3.25 o
   8   7   7    12.16    15.88   3.45 o
   9   7   7     1.09    -2.08   3.21 <
  -3   8   7    27.63    26.78   3.11 o
  -2   8   7    17.32    13.30   4.05 o
  -1   8   7   118.16   117.03   5.40 o
   0   8   7    54.90    55.83   4.95 o
   1   8   7   103.14    91.33   5.95 o
   2   8   7     0.02     2.05   2.78 <
   3   8   7   152.42   128.62   6.81 o
   4   8   7    97.58   104.35   7.52 o
   5   8   7   161.61   156.54   8.58 o
   6   8   7   743.81   820.30  15.93 o
   7   8   7    47.85    51.45   3.96 o
   8   8   7     6.24    10.37   2.75 o
  -2   9   7     5.81     4.86   2.12 <
  -1   9   7    14.66     6.25   3.34 <
   0   9   7     0.46     2.21   2.64 <
   1   9   7   302.91   270.43   9.10 o
   2   9   7    60.64    56.34   6.49 o
   3   9   7    46.39    36.15   4.44 o
   4   9   7     3.56     1.59   3.08 <
   5   9   7   208.67   199.99   9.74 o
   6   9   7   115.00   128.34   7.90 o
   7   9   7     0.37     0.83   2.78 <
  -1  10   7    44.80    27.65   4.64 o
   0  10   7    54.99    55.53   4.91 o
   1  10   7     8.65     5.17   3.88 <
   2  10   7    87.47    83.21   6.86 o
   3  10   7   215.44   212.15  10.19 o
   4  10   7     4.35     5.85   2.87 <
   5  10   7   198.44   187.53   7.35 o
   6  10   7     0.06     0.88   2.99 <
   7  10   7     0.40     0.82   1.60 <
   1  11   7    11.93     4.54   3.34 <
   2  11   7    15.70     7.79   4.29 <
   3  11   7     1.09     1.86   3.05 <
   4  11   7    27.39    35.25   4.53 o
   5  11   7    72.17    70.93   6.37 o
   6  11   7   149.66   154.58   8.54 o
   3  12   7    13.99    13.90   3.64 o
  -4 -11   8     9.85     6.90   3.10 <
  -3 -11   8    30.20    28.15   4.77 o
  -2 -11   8     4.54     1.64   3.62 <
  -1 -11   8    20.58    23.71   4.62 o
   0 -11   8     6.16     7.54   2.79 <
  -5 -10   8     2.67    -0.96   1.87 <
  -4 -10   8   108.87   106.93   8.58 o
  -3 -10   8     1.58     0.64   4.46 <
  -2 -10   8   127.45   124.39   9.89 o
  -1 -10   8    39.93    46.71   4.73 o
   0 -10   8   136.45   151.27   7.61 o
   1 -10   8    67.92    80.11   7.63 o
   2 -10   8    28.11    24.04   4.50 o
  -6  -9   8    19.27    29.37   2.89 o
  -5  -9   8    78.87    91.20   5.81 o
  -4  -9   8    82.06    88.95   6.08 o
  -3  -9   8     8.08     7.44   2.93 <
  -2  -9   8    39.31    34.06   3.49 o
  -1  -9   8   152.72   164.39  12.43 o
   0  -9   8     2.99     2.30   5.01 <
   1  -9   8     6.14     6.82   4.28 <
   2  -9   8    29.91    22.64   3.93 o
   3  -9   8     7.09     8.70   2.89 o
  -7  -8   8    10.14    15.97   3.11 o
  -6  -8   8     8.10     8.65   2.67 o
  -5  -8   8     8.40     5.58   5.10 <
  -4  -8   8    28.41    15.73   4.21 o
  -3  -8   8   160.45   168.53   8.49 o
  -2  -8   8     6.57     6.82   2.27 o
  -1  -8   8    12.71    11.98   6.01 <
   0  -8   8     6.25     6.71   4.42 <
   1  -8   8   136.61   131.44  12.11 o
   2  -8   8    23.43    26.06   6.64 o
   3  -8   8    19.20    12.31   4.02 o
   4  -8   8   149.77   125.26   6.74 o
  -7  -7   8     9.68    14.81   2.50 o
  -6  -7   8     0.10    -3.36   2.52 <
  -5  -7   8    48.13    53.10   7.94 o
  -4  -7   8   303.73   320.68  11.94 o
  -3  -7   8  2252.11  2321.46  30.07 o
  -2  -7   8    50.08    45.60   5.19 o
  -1  -7   8   507.04   587.54  16.18 o
   0  -7   8   180.08   183.13  12.76 o
   1  -7   8   144.82   142.25  12.12 o
   2  -7   8   211.41   223.13  14.77 o
   3  -7   8   147.89   145.01  11.66 o
   4  -7   8    11.26    12.87   3.60 o
   5  -7   8     4.51     8.01   3.38 <
  -7  -6   8     1.70     4.55   2.25 <
  -6  -6   8    24.41    20.10   3.49 o
  -5  -6   8   308.14   311.98  10.89 o
  -4  -6   8   316.16   308.14  10.09 o
  -3  -6   8    50.97    51.04   4.29 o
  -2  -6   8   222.04   216.81   7.28 o
  -1  -6   8    22.64    25.59   3.41 o
   0  -6   8   243.99   266.67  10.77 o
   1  -6   8    35.18    33.97   6.68 o
   2  -6   8     2.36     5.73   5.12 <
   3  -6   8    30.36    28.93   4.49 o
   4  -6   8   794.06   827.06  17.51 o
   5  -6   8     2.63     5.50   3.23 <
   6  -6   8     0.62     0.35   3.12 <
  -7  -5   8     0.04    -2.60   2.06 <
  -6  -5   8   175.70   165.39   8.12 o
  -5  -5   8    12.09    17.30   3.43 o
  -4  -5   8  1011.87   997.49  14.93 o
  -3  -5   8   293.23   287.54   8.25 o
  -2  -5   8   296.42   289.78   9.14 o
  -1  -5   8    18.36    21.48   2.97 o
   0  -5   8    78.52    80.03   6.20 o
   1  -5   8    69.25    64.62   7.38 o
   2  -5   8     0.26     0.88   4.51 <
   3  -5   8    63.66    64.53   8.21 o
   4  -5   8   391.05   421.70  13.46 o
   5  -5   8    56.36    65.39   8.80 o
   6  -5   8    88.65    91.51   6.48 o
  -7  -4   8     8.04     7.38   2.79 <
  -6  -4   8     1.20     1.37   2.28 <
  -5  -4   8     0.24    -1.50   2.63 <
  -4  -4   8  1219.26  1275.61  13.99 o
  -3  -4   8     0.00     0.95   1.89 <
  -2  -4   8   327.19   315.03   8.92 o
  -1  -4   8   357.74   361.43   7.94 o
   0  -4   8     1.05     3.12   2.03 <
   1  -4   8     0.54    -0.03   2.68 <
   2  -4   8   276.89   298.66  13.14 o
   3  -4   8     0.01     2.28   3.74 <
   4  -4   8   242.70   291.82  11.26 o
   5  -4   8   112.96    88.50  11.30 o
   6  -4   8   130.06   145.82   8.90 o
   7  -4   8    10.43     7.67   3.44 <
  -7  -3   8    35.87    35.76   4.00 o
  -6  -3   8   288.43   300.48   9.23 o
  -5  -3   8     2.94     2.00   2.43 <
  -4  -3   8    46.01    43.84   2.78 o
  -3  -3   8     6.71     7.28   1.75 o
  -2  -3   8    30.27    22.79   3.39 o
  -1  -3   8    15.94    12.38   2.61 o
   0  -3   8   623.46   752.69  18.37 o
   1  -3   8   793.09   970.65  24.30 o
   2  -3   8   924.24  1084.08  18.93 o
   3  -3   8    42.42    42.49   4.06 o
   4  -3   8    45.27    43.86   4.15 o
   5  -3   8     7.11     7.94   3.93 <
   6  -3   8    88.82    94.85   6.07 o
   7  -3   8    36.41    22.79   6.47 o
  -7  -2   8     0.03    -2.86   2.68 <
  -6  -2   8   114.66   119.87   5.79 o
  -5  -2   8   264.63   264.91   7.28 o
  -4  -2   8    39.53    32.94   3.06 o
  -3  -2   8    12.48     9.83   1.81 o
  -2  -2   8   204.71   218.97   5.28 o
  -1  -2   8   242.29   241.60   8.14 o
   0  -2   8   389.81   438.51  27.14 o
   1  -2   8   824.01   979.02  41.82 o
   2  -2   8  1799.63  1938.67  19.61 o
   3  -2   8  1408.99  1447.66  17.51 o
   4  -2   8     7.16     3.80   2.01 <
   5  -2   8   321.17   331.87   9.75 o
   6  -2   8     3.27     4.03   3.77 <
   7  -2   8     0.09     2.71   3.17 <
   8  -2   8    52.48    32.92   4.98 o
  -7  -1   8     3.99     3.20   2.95 <
  -6  -1   8    41.74    46.84   4.10 o
  -5  -1   8   351.73   360.80   8.65 o
  -4  -1   8    41.34    33.76   3.08 o
  -3  -1   8    46.39    41.52   2.50 o
  -2  -1   8   342.16   322.87   6.80 o
  -1  -1   8   616.97   635.06  31.01 o
   0  -1   8     5.87     6.56   6.94 <
   1  -1   8    43.33    41.92  10.07 o
   2  -1   8    48.64    62.50  12.67 o
   3  -1   8   160.65   155.91   5.74 o
   4  -1   8    36.12    42.51   3.60 o
   5  -1   8    29.95    33.47   3.61 o
   6  -1   8    20.97    16.79   3.26 o
   7  -1   8     1.72     2.52   3.13 <
   8  -1   8    53.32    57.30   4.44 o
  -7   0   8    44.09    41.93   3.98 o
  -6   0   8    28.58    23.96   4.39 o
  -5   0   8   101.88    95.01   4.74 o
  -4   0   8   180.69   177.66   5.35 o
  -3   0   8   239.78   267.86   7.80 o
  -2   0   8   130.95   111.75   4.81 o
  -1   0   8   261.47   261.80  11.00 o
   0   0   8   280.30   240.04  19.14 o
   1   0   8    28.73    20.18   8.71 <
   2   0   8    61.03    69.19  13.06 o
   3   0   8   588.62   612.27  13.59 o
   4   0   8   872.35   892.27  13.60 o
   5   0   8   345.03   330.13   8.23 o
   6   0   8   409.39   421.69   9.09 o
   7   0   8   115.96   106.31   5.79 o
   8   0   8     1.14     6.00   2.41 <
  -7   1   8     3.18     7.36   2.35 o
  -6   1   8    22.29    21.00   4.10 o
  -5   1   8    46.77    40.17   4.29 o
  -4   1   8    48.28    49.24   3.94 o
  -3   1   8    82.49    94.21   4.44 o
  -2   1   8   406.26   395.48   9.07 o
  -1   1   8   698.78   733.83  11.18 o
   0   1   8  1321.86  1303.75  42.33 o
   1   1   8    83.00    68.73  11.64 o
   2   1   8   724.82   677.21  33.86 o
   3   1   8   312.49   332.35  10.01 o
   4   1   8   115.01   110.60   5.24 o
   5   1   8    14.66    13.37   2.90 o
   6   1   8    49.62    47.77   3.67 o
   7   1   8   344.96   368.17   9.09 o
   8   1   8    23.63    31.76   4.07 o
  -6   2   8     8.95    10.22   3.36 o
  -5   2   8   375.55   364.77  10.31 o
  -4   2   8    12.57    17.42   3.12 o
  -3   2   8     4.64     9.71   2.62 o
  -2   2   8    22.24    20.56   3.04 o
  -1   2   8    56.92    74.40   4.19 o
   0   2   8   593.21   606.58  16.95 o
   1   2   8   673.15   677.50  21.22 o
   2   2   8     7.19     0.70   5.36 <
   3   2   8    10.68     6.34   3.28 <
   4   2   8     0.48    -0.39   2.26 <
   5   2   8     3.80    -0.34   1.87 <
   6   2   8   340.82   317.39   9.63 o
   7   2   8   632.97   629.63  11.70 o
   8   2   8   113.71   119.56   6.38 o
   9   2   8    11.09     8.06   2.37 o
  -6   3   8     0.82     6.60   4.24 <
  -5   3   8    68.28    71.98   5.05 o
  -4   3   8   103.17   101.44   5.30 o
  -3   3   8   670.21   680.31  10.99 o
  -2   3   8   109.77   101.58   4.93 o
  -1   3   8    44.82    41.93   2.69 o
   0   3   8   500.37   525.09   8.80 o
   1   3   8   238.03   238.15   7.86 o
   2   3   8   385.18   380.78  12.76 o
   3   3   8   121.69   109.68   6.35 o
   4   3   8    36.13    29.78   3.36 o
   5   3   8     7.69    12.42   3.07 o
   6   3   8     4.68    -1.91   3.13 <
   7   3   8    35.14    27.36   4.03 o
   8   3   8     1.19    -7.29   3.42 <
   9   3   8     3.58     7.22   2.15 o
  -5   4   8    90.91    89.00   4.86 o
  -4   4   8   161.23   172.60   6.61 o
  -3   4   8    19.02    18.09   2.98 o
  -2   4   8   201.91   191.22   6.06 o
  -1   4   8    10.37    16.71   2.45 o
   0   4   8   132.21   130.75   4.92 o
   1   4   8    42.30    28.58   3.43 o
   2   4   8   208.43   259.51  11.04 o
   3   4   8   394.65   395.75  11.61 o
   4   4   8   366.15   366.11  10.57 o
   5   4   8    70.29    65.42   5.07 o
   6   4   8    78.05    67.41   5.18 o
   7   4   8   160.68   126.56   6.72 o
   8   4   8    62.91    60.93   4.73 o
   9   4   8     2.84    -1.46   2.15 <
  -5   5   8     4.37     0.34   2.32 <
  -4   5   8    27.01    25.97   3.08 o
  -3   5   8   122.14   114.78   5.11 o
  -2   5   8    63.28    59.36   4.46 o
  -1   5   8    42.40    38.79   3.39 o
   0   5   8    10.60    11.58   2.39 o
   1   5   8   277.38   294.95   7.48 o
   2   5   8    20.75    22.83   3.02 o
   3   5   8   286.84   305.66   9.14 o
   4   5   8    53.40    54.52   5.29 o
   5   5   8  1591.64  1682.87  28.83 o
   6   5   8    10.97    13.31   3.06 o
   7   5   8    75.96    94.59   5.78 o
   8   5   8    23.48    26.73   3.24 o
   9   5   8    39.09    40.51   3.25 o
  -4   6   8     8.05     5.23   2.42 <
  -3   6   8     0.01    -0.90   2.20 <
  -2   6   8    33.88    37.08   3.80 o
  -1   6   8    47.68    42.49   4.53 o
   0   6   8     9.51     7.85   2.60 o
   1   6   8     0.02    -2.09   1.83 <
   2   6   8    17.29    28.68   4.08 o
   3   6   8   127.21   138.15   6.97 o
   4   6   8    99.45    94.55   5.94 o
   5   6   8  1253.87  1371.02  27.19 o
   6   6   8   181.49   191.05   7.24 o
   7   6   8     4.68     2.80   2.23 <
   8   6   8    37.68    30.77   3.16 o
   9   6   8    21.05    12.69   3.38 o
  -4   7   8    20.98    21.83   4.36 o
  -3   7   8     1.79     5.92   2.83 <
  -2   7   8     6.17     2.34   2.35 <
  -1   7   8     0.15     1.73   2.34 <
   0   7   8   118.87   128.91   6.77 o
   1   7   8     4.40     2.22   2.30 <
   2   7   8     0.96     7.38   4.26 <
   3   7   8     0.56    -0.46   2.78 <
   4   7   8    32.19    32.27   4.64 o
   5   7   8   847.86   882.68  19.85 o
   6   7   8   180.62   194.89   9.80 o
   7   7   8    17.58    17.67   2.98 o
   8   7   8    65.58    62.05   3.89 o
  -3   8   8     7.48     2.34   2.95 <
  -2   8   8   124.55   151.88   8.19 o
  -1   8   8   263.51   267.04   7.55 o
   0   8   8   111.53   124.03   6.47 o
   1   8   8   105.30    99.13   7.53 o
   2   8   8    85.37    96.92   7.41 o
   3   8   8    50.98    49.54   4.82 o
   4   8   8    12.05     8.64   3.35 <
   5   8   8   388.40   374.99  13.18 o
   6   8   8   416.49   434.35  14.19 o
   7   8   8    57.13    57.13   6.57 o
  -2   9   8    47.99    45.82   5.85 o
  -1   9   8    36.13    39.78   4.59 o
   0   9   8     0.34     1.40   2.12 <
   1   9   8    18.09    11.79   3.26 o
   2   9   8   288.66   264.87  11.50 o
   3   9   8    82.45    68.11   7.09 o
   4   9   8    29.86    27.56   4.11 o
   5   9   8    11.24    13.40   4.11 o
   6   9   8    41.11    33.76   5.11 o
   7   9   8    26.46    32.02   4.48 o
   0  10   8   121.32   139.23   8.87 o
   1  10   8    30.21    26.49   5.94 o
   2  10   8    34.52    30.45   6.39 o
   3  10   8     1.74     4.86   5.50 <
   4  10   8     3.17     6.65   4.51 <
   5  10   8    45.50    57.38   6.27 o
   6  10   8    12.32    11.34   3.56 o
   7  10   8    13.94    13.11   3.35 o
   1  11   8    24.06    27.04   4.52 o
   2  11   8   100.43   108.08   8.38 o
   3  11   8    83.32    72.37   7.18 o
   4  11   8     1.92     3.42   3.63 <
   5  11   8    70.21    96.72   6.98 o
   6  11   8    29.71    28.01   3.95 o
  -3 -11   9    49.21    58.21   5.78 o
  -2 -11   9    33.55    22.12   4.13 o
  -1 -11   9    72.33    65.70   5.95 o
  -5 -10   9    27.97    32.72   4.33 o
  -4 -10   9   238.41   255.59  12.00 o
  -3 -10   9     0.47    -2.66   1.91 <
  -2 -10   9    28.07    29.72   4.56 o
  -1 -10   9    97.99    96.96   8.88 o
   0 -10   9    16.72    15.08   3.19 o
   1 -10   9    17.95    21.94   4.69 o
  -6  -9   9     0.06     2.19   2.62 <
  -5  -9   9    37.96    33.00   3.83 o
  -4  -9   9    70.62    59.84   5.01 o
  -3  -9   9    81.97    67.77   5.44 o
  -2  -9   9     6.93     1.44   2.36 <
  -1  -9   9    11.80     7.30   4.72 <
   0  -9   9     1.13    -5.73   4.37 <
   1  -9   9     2.65     3.50   4.78 <
   2  -9   9    27.27    26.69   3.43 o
   3  -9   9    51.46    41.71   5.58 o
  -6  -8   9    13.63    12.42   2.72 o
  -5  -8   9    29.11    23.82   6.24 o
  -4  -8   9   285.39   287.37  10.76 o
  -3  -8   9    76.84    74.32   6.09 o
  -2  -8   9   244.35   237.13   7.82 o
  -1  -8   9   391.26   426.35  19.14 o
   0  -8   9    71.32    78.96   9.75 o
   1  -8   9   138.53   138.49  12.24 o
   2  -8   9     0.04     0.54   4.24 <
   3  -8   9    55.05    54.72   5.11 o
   4  -8   9     9.49    10.37   2.96 o
  -7  -7   9     0.08     2.82   2.97 <
  -6  -7   9     4.38     8.28   3.18 <
  -5  -7   9    33.02    30.15   6.86 o
  -4  -7   9    30.22    25.07   4.84 o
  -3  -7   9    47.45    47.78   5.53 o
  -2  -7   9   369.90   386.22  12.03 o
  -1  -7   9   264.71   292.62  10.56 o
   0  -7   9   145.55   170.39  13.30 o
   1  -7   9    11.24    13.06   5.54 <
   2  -7   9     3.21     2.02   5.52 <
   3  -7   9    14.85    26.49   5.72 o
   4  -7   9     0.11     3.21   3.01 <
   5  -7   9    23.72    26.69   4.74 o
  -7  -6   9     0.12     0.70   1.67 <
  -6  -6   9   143.42   130.78   6.64 o
  -5  -6   9    93.45    88.28   5.01 o
  -4  -6   9    29.26    26.21   4.15 o
  -3  -6   9    84.84    69.55   4.62 o
  -2  -6   9    44.02    46.06   3.74 o
  -1  -6   9     0.14    -0.24   2.91 <
   0  -6   9     3.35     8.00   3.87 <
   1  -6   9   186.62   191.99  13.97 o
   2  -6   9    60.69    55.23   8.50 o
   3  -6   9   218.30   223.70  10.25 o
   4  -6   9   145.20   144.54   7.71 o
   5  -6   9    15.70    13.67   3.57 o
  -7  -5   9    29.55    26.67   3.22 o
  -6  -5   9    46.47    41.39   3.82 o
  -5  -5   9     7.94     5.28   2.91 <
  -4  -5   9   665.19   699.15  12.29 o
  -3  -5   9   618.25   663.52  12.64 o
  -2  -5   9   173.45   174.64   7.23 o
  -1  -5   9   121.72   110.17   4.78 o
   0  -5   9    15.20    19.35   3.21 o
   1  -5   9    79.27    88.29   6.52 o
   2  -5   9   137.73   137.60  11.56 o
   3  -5   9   753.61   829.79  26.16 o
   4  -5   9   270.44   251.30  10.68 o
   5  -5   9     1.43    -4.75   5.16 <
   6  -5   9     0.80     1.34   2.80 <
  -7  -4   9    41.81    53.53   4.16 o
  -6  -4   9    50.52    50.15   3.56 o
  -5  -4   9   164.79   159.85   7.03 o
  -4  -4   9    13.77    17.33   2.66 o
  -3  -4   9     3.18     2.17   2.26 <
  -2  -4   9   116.60   115.55   5.95 o
  -1  -4   9   143.52   139.72   5.28 o
   0  -4   9    87.12    78.06   4.08 o
   1  -4   9   675.33   708.99  16.36 o
   2  -4   9     1.89    26.39   4.49 o
   3  -4   9   614.44   691.68  22.97 o
   4  -4   9   126.01   136.45   8.33 o
   5  -4   9    88.31    84.58  11.25 o
   6  -4   9     0.00    -0.53   4.78 <
   7  -4   9    29.95    26.62   5.08 o
  -7  -3   9    25.43    27.15   3.21 o
  -6  -3   9    12.64    17.66   3.04 o
  -5  -3   9   305.15   324.26   9.54 o
  -4  -3   9   432.93   437.92   8.45 o
  -3  -3   9    64.44    60.46   3.99 o
  -2  -3   9    38.33    32.11   4.58 o
  -1  -3   9    72.46    92.37   6.01 o
   0  -3   9    18.27    13.39   2.95 o
   1  -3   9    54.85    61.93   7.62 o
   2  -3   9   323.30   317.96  15.03 o
   3  -3   9   674.58   694.39  16.84 o
   4  -3   9    53.09    51.76   4.64 o
   5  -3   9    63.89    71.28   5.69 o
   6  -3   9    19.54    15.00   7.29 <
   7  -3   9   103.92    93.91   8.86 o
  -7  -2   9     0.01    -6.06   3.49 <
  -6  -2   9     0.03     0.21   2.43 <
  -5  -2   9     9.71    14.73   2.58 o
  -4  -2   9    12.81     8.79   2.55 o
  -3  -2   9     3.68     3.21   1.73 <
  -2  -2   9    10.10    11.00   1.75 o
  -1  -2   9   235.16   257.70   9.01 o
   0  -2   9   759.98   842.28  16.88 o
   1  -2   9   489.60   552.61  13.72 o
   2  -2   9   377.57   381.14   9.56 o
   3  -2   9   395.55   402.62   8.45 o
   4  -2   9   385.89   419.82   9.09 o
   5  -2   9     0.12     4.05   3.39 <
   6  -2   9   121.86   119.71   6.65 o
   7  -2   9    10.30    10.33   3.69 <
  -7  -1   9    44.10    40.94   5.37 o
  -6  -1   9    27.20    29.42   3.29 o
  -5  -1   9   143.65   142.81   5.67 o
  -4  -1   9   283.64   293.35   7.79 o
  -3  -1   9     1.14     3.15   1.80 <
  -2  -1   9   136.80   138.62   4.85 o
  -1  -1   9   681.02   675.88  19.51 o
   0  -1   9   701.76   833.97  21.80 o
   1  -1   9  1420.41  1571.66  30.71 o
   2  -1   9   493.26   561.19  11.11 o
   3  -1   9    39.83    33.18   3.21 o
   4  -1   9   502.73   503.21  11.07 o
   5  -1   9     2.00     1.32   2.15 <
   6  -1   9     6.30     4.34   2.82 <
   7  -1   9    53.19    54.20   4.77 o
   8  -1   9     1.63     4.83   3.93 <
  -7   0   9    77.72    77.91   6.29 o
  -6   0   9     2.62     3.22   2.86 <
  -5   0   9   835.70   802.88  14.99 o
  -4   0   9    50.86    44.92   2.90 o
  -3   0   9   123.80   117.40   5.87 o
  -2   0   9   328.74   334.17   7.53 o
  -1   0   9   415.91   509.06   9.97 o
   0   0   9     0.29     1.99   2.82 <
   1   0   9   884.55   903.99  22.62 o
   2   0   9   303.55   321.29   8.19 o
   3   0   9   250.26   240.04   7.42 o
   4   0   9    21.44    18.91   2.88 o
   5   0   9   309.78   319.63   9.03 o
   6   0   9   221.77   228.27   6.85 o
   7   0   9    28.24    30.97   3.93 o
   8   0   9     0.35     5.13   3.13 <
  -6   1   9     9.08    14.64   3.41 o
  -5   1   9     5.76     6.50   4.07 <
  -4   1   9     1.32    -0.29   2.51 <
  -3   1   9   306.34   322.89   9.44 o
  -2   1   9   179.73   174.81   6.64 o
  -1   1   9    19.06    12.52   1.80 o
   0   1   9   175.41   225.65  11.60 o
   1   1   9     0.22     7.00   3.12 <
   2   1   9     9.96    11.45   2.31 o
   3   1   9    19.17    20.32   2.95 o
   4   1   9   200.12   195.27   8.62 o
   5   1   9    95.23    87.29   4.89 o
   6   1   9    37.89    30.01   3.30 o
   7   1   9    34.62    31.92   3.18 o
   8   1   9     6.78    11.82   3.28 o
  -6   2   9    16.78    17.42   3.45 o
  -5   2   9    33.53    33.81   4.14 o
  -4   2   9    51.89    40.31   3.88 o
  -3   2   9   272.71   273.28   9.24 o
  -2   2   9     0.01    -2.18   2.21 <
  -1   2   9     0.27     0.81   1.84 <
   0   2   9    10.57    12.28   2.97 o
   1   2   9   116.44   111.96   7.07 o
   2   2   9   757.97   805.14  16.31 o
   3   2   9     6.59     5.23   2.27 <
   4   2   9     8.59     7.23   2.31 o
   5   2   9    66.04    56.09   4.33 o
   6   2   9    47.48    36.39   3.27 o
   7   2   9    92.11    74.41   4.65 o
   8   2   9    10.47     7.30   3.15 <
  -6   3   9    22.23    22.50   4.60 o
  -5   3   9    29.03    29.38   3.59 o
  -4   3   9    10.50     9.06   2.87 o
  -3   3   9   217.25   220.93   8.70 o
  -2   3   9   304.03   320.14   9.88 o
  -1   3   9   116.09   111.08   4.65 o
   0   3   9   400.07   386.71   9.35 o
   1   3   9   192.93   192.35   9.03 o
   2   3   9    91.78   105.79   5.73 o
   3   3   9    31.20    36.77   4.81 o
   4   3   9    75.40    55.10   5.11 o
   5   3   9    22.47     9.22   4.88 <
   6   3   9    11.07     6.31   2.74 <
   7   3   9    71.53    89.51   4.92 o
   8   3   9    15.97    18.14   2.67 o
   9   3   9     0.32    10.39   3.12 o
  -5   4   9     1.34     4.12   2.05 <
  -4   4   9    42.98    42.52   3.69 o
  -3   4   9   787.72   800.25  15.92 o
  -2   4   9   334.03   328.06  10.40 o
  -1   4   9   282.05   279.12   6.77 o
   0   4   9   140.33   138.05   6.06 o
   1   4   9    18.18    21.26   3.27 o
   2   4   9    89.94    81.33   6.99 o
   3   4   9   323.11   330.23  10.90 o
   4   4   9   885.29   884.77  23.76 o
   5   4   9     1.07    -3.28   3.54 <
   6   4   9     1.25    -1.63   1.91 <
   7   4   9    32.62    23.47   3.24 o
   8   4   9    27.81    22.48   2.75 o
   9   4   9    20.27    26.68   4.14 o
  -4   5   9     6.46     1.50   1.83 <
  -3   5   9     0.03    -1.97   3.02 <
  -2   5   9  1533.99  1645.40  19.90 o
  -1   5   9   207.90   210.59   6.89 o
   0   5   9    16.56    22.62   2.87 o
   1   5   9    45.53    56.68   5.57 o
   2   5   9    22.50    23.78   5.96 o
   3   5   9     1.14    -0.96   4.23 <
   4   5   9    76.03    73.03   5.93 o
   5   5   9     6.53     4.55   2.97 <
   6   5   9    85.83    92.76   9.74 o
   7   5   9    18.33    11.26   2.72 o
   8   5   9    11.05    11.07   2.29 o
   9   5   9     5.21     4.80   3.03 <
  -4   6   9     0.47    -1.48   2.07 <
  -3   6   9   241.57   233.86   7.82 o
  -2   6   9     4.67     5.28   2.65 <
  -1   6   9     0.42     2.54   2.57 <
   0   6   9     1.81     1.11   2.85 <
   1   6   9     2.85    12.91   3.52 o
   2   6   9    36.06    31.25   5.77 o
   3   6   9     7.16    18.89   5.65 o
   4   6   9    83.45    96.27   7.82 o
   5   6   9   350.10   378.57  13.42 o
   6   6   9   491.62   548.15  20.97 o
   7   6   9     8.81     8.46   3.99 <
   8   6   9     5.75     5.63   1.78 o
  -3   7   9     1.28     4.37   3.51 <
  -2   7   9     3.65     5.20   3.42 <
  -1   7   9     0.88     0.38   2.47 <
   0   7   9   374.86   407.46  11.39 o
   1   7   9    66.22    61.19   6.26 o
   2   7   9    42.13    50.20   8.23 o
   3   7   9    41.43    43.14   8.10 o
   4   7   9     5.66     6.81   3.67 <
   5   7   9     1.82    -3.64   3.65 <
   6   7   9    54.76    57.48   8.24 o
   7   7   9     0.54    -0.41   3.43 <
   8   7   9    11.40    13.31   2.34 o
  -2   8   9     1.18    -0.11   1.02 <
  -1   8   9    71.85    68.60   5.88 o
   0   8   9    10.79     9.08   3.25 <
   1   8   9     5.01     9.13   3.72 <
   2   8   9   202.54   186.50  14.34 o
   3   8   9    24.08    40.65   7.99 o
   4   8   9    18.11     9.65   5.54 <
   5   8   9    36.15    37.62   6.74 o
   6   8   9   161.54   186.01  12.40 o
   7   8   9    38.48    37.49   5.12 o
   8   8   9     1.27    -0.97   1.70 <
  -1   9   9   661.93   658.07  18.77 o
   0   9   9    16.83    12.49   2.41 o
   1   9   9     0.11    -0.85   3.41 <
   2   9   9   107.91    98.43  10.59 o
   3   9   9   220.98   240.66  15.40 o
   4   9   9     8.75     8.27   4.22 <
   5   9   9   285.81   341.92  15.56 o
   6   9   9   159.04   174.83  10.75 o
   7   9   9    20.08    20.49   4.14 o
   1  10   9    40.87    37.40   3.82 o
   2  10   9    14.48    16.11   5.06 o
   3  10   9    22.65    20.94   5.18 o
   4  10   9     6.99     6.51   3.45 <
   5  10   9    21.75    23.21   4.82 o
   6  10   9   141.08   160.89   9.06 o
   2  11   9     4.41     3.42   2.63 <
   3  11   9    50.93    51.63   5.97 o
   4  11   9     7.90    11.02   2.77 o
   5  11   9     5.40     6.82   2.82 <
  -4 -10  10    13.76    18.09   3.48 o
  -3 -10  10    74.26    73.28   4.60 o
  -2 -10  10    25.58    25.51   3.78 o
  -1 -10  10     1.96     3.59   1.94 <
   0 -10  10    18.93    22.97   3.16 o
   1 -10  10     0.30    -0.75   3.13 <
  -5  -9  10    45.73    35.24   3.34 o
  -4  -9  10   279.23   275.17  13.03 o
  -3  -9  10    28.46    31.94   3.92 o
  -2  -9  10     7.20     7.98   3.05 <
  -1  -9  10     3.47     2.45   2.12 <
   0  -9  10    35.59    24.39   6.21 o
   1  -9  10     3.56     7.95   4.36 <
   2  -9  10    41.33    53.51   6.41 o
  -6  -8  10     5.29     4.89   2.14 <
  -5  -8  10     2.86     1.83   3.79 <
  -4  -8  10    29.29    30.41   4.50 o
  -3  -8  10    67.54    66.70   5.80 o
  -2  -8  10    17.10    13.81   2.66 o
  -1  -8  10     0.01     0.04   3.45 <
   0  -8  10    31.40    33.28   7.00 o
   1  -8  10    53.18    53.33   7.82 o
   2  -8  10     1.06     1.04   3.77 <
   3  -8  10   304.31   299.78   9.78 o
  -6  -7  10    46.09    47.12   3.95 o
  -5  -7  10     7.84    12.71   5.18 <
  -4  -7  10   546.53   570.98  15.38 o
  -3  -7  10   231.89   223.43  10.01 o
  -2  -7  10     0.50    -2.11   2.78 <
  -1  -7  10    38.13    36.69   3.85 o
   0  -7  10     2.60     0.69   3.85 <
   1  -7  10   275.77   274.15  16.59 o
   2  -7  10     6.86     6.79   5.47 <
   3  -7  10    10.13     7.61   3.91 <
   4  -7  10   267.40   255.08  14.33 o
  -6  -6  10    29.08    21.34   2.41 o
  -5  -6  10     7.95     6.20   4.82 <
  -4  -6  10   228.51   236.15   8.95 o
  -3  -6  10   262.95   269.37   8.23 o
  -2  -6  10    22.08    22.35   3.48 o
  -1  -6  10    96.38    82.00   5.20 o
   0  -6  10   190.56   200.65   9.36 o
   1  -6  10    75.31    58.73   9.49 o
   2  -6  10    11.22     3.11   4.82 <
   3  -6  10   339.55   306.55  11.26 o
   4  -6  10    17.70    17.93   3.32 o
   5  -6  10   195.87   178.84   7.88 o
  -7  -5  10    62.85    59.50   5.75 o
  -6  -5  10    25.83    23.91   2.81 o
  -5  -5  10    23.81    28.82   3.68 o
  -4  -5  10   323.72   328.83  10.45 o
  -3  -5  10   501.85   552.93  11.38 o
  -2  -5  10    42.53    42.67   4.97 o
  -1  -5  10    37.09    37.35   3.82 o
   0  -5  10     0.10     0.08   2.04 <
   1  -5  10     8.06    16.61   4.12 o
   2  -5  10    31.70    33.11   7.16 o
   3  -5  10   172.79   146.82  11.98 o
   4  -5  10    96.59    93.96   6.91 o
   5  -5  10    15.46     5.13   4.60 <
   6  -5  10    13.29    17.31   3.05 o
  -7  -4  10    14.31    24.12   2.87 o
  -6  -4  10     2.10     1.26   1.98 <
  -5  -4  10     2.31     0.47   2.37 <
  -4  -4  10     0.85     2.63   2.15 <
  -3  -4  10    13.18    10.02   2.93 o
  -2  -4  10    49.33    48.84   4.31 o
  -1  -4  10    20.29    24.39   2.70 o
   0  -4  10     5.23    -1.65   2.27 <
   1  -4  10   140.34   137.40  10.76 o
   2  -4  10    21.21    39.96   6.34 o
   3  -4  10   899.98   968.09  28.07 o
   4  -4  10    22.47    19.25   5.46 o
   5  -4  10    15.58    15.52   7.00 <
   6  -4  10     2.24     2.84   4.86 <
  -7  -3  10     0.50    -4.76   2.75 <
  -6  -3  10   102.56   106.06   6.26 o
  -5  -3  10   200.92   178.93   7.18 o
  -4  -3  10   111.21   103.15   4.95 o
  -3  -3  10    32.35    36.46   3.18 o
  -2  -3  10    25.68    21.74   2.82 o
  -1  -3  10   276.95   287.01  11.04 o
   0  -3  10    12.24    13.14   3.25 o
   1  -3  10   285.97   294.50  13.39 o
   2  -3  10    21.01    35.30   5.13 o
   3  -3  10   117.38   133.68  11.04 o
   4  -3  10   457.33   480.74  13.87 o
   5  -3  10    28.61    26.87   4.88 o
   6  -3  10     3.82     6.33   5.70 <
   7  -3  10     1.72     1.18   3.38 <
  -7  -2  10    15.75    25.47   3.79 o
  -6  -2  10    48.86    45.67   4.30 o
  -5  -2  10    22.50    22.36   2.82 o
  -4  -2  10    41.97    40.59   4.30 o
  -3  -2  10     8.93     4.62   2.20 <
  -2  -2  10   145.05   147.51   5.51 o
  -1  -2  10   335.28   313.10  10.54 o
   0  -2  10   158.51   159.22   8.13 o
   1  -2  10    47.13    53.37   4.92 o
   2  -2  10     5.74     6.14   2.66 <
   3  -2  10    47.68    42.22   3.85 o
   4  -2  10   793.07   865.54  13.17 o
   5  -2  10    95.04   111.57   5.87 o
   6  -2  10    11.15    11.61   3.97 <
   7  -2  10     1.12     4.26   4.65 <
  -6  -1  10     6.66     8.45   4.44 <
  -5  -1  10   403.34   419.37   9.05 o
  -4  -1  10    17.46    19.43   2.88 o
  -3  -1  10   729.21   756.12  10.59 o
  -2  -1  10    45.62    40.39   3.02 o
  -1  -1  10   774.51   838.66  23.22 o
   0  -1  10   232.18   236.18  12.64 o
   1  -1  10   272.23   289.05  10.04 o
   2  -1  10   397.59   412.97  10.13 o
   3  -1  10    35.75    29.33   3.70 o
   4  -1  10    61.41    59.32   4.25 o
   5  -1  10    32.34    25.59   3.07 o
   6  -1  10     7.69    10.11   3.71 <
   7  -1  10    32.33    32.41   3.79 o
  -6   0  10     3.25    -2.76   2.42 <
  -5   0  10    10.66     6.27   3.14 <
  -4   0  10    10.20    14.48   2.97 o
  -3   0  10    10.00    12.15   3.19 o
  -2   0  10    67.71    57.02   4.35 o
  -1   0  10   105.76   117.01   6.50 o
   0   0  10    61.95    65.00   6.85 o
   1   0  10    72.08    77.65   8.20 o
   2   0  10    11.02    14.35   2.04 o
   3   0  10    77.17    80.63   5.26 o
   4   0  10    12.21     8.24   2.74 o
   5   0  10    32.90    25.23   3.40 o
   6   0  10   175.43   176.00   6.24 o
   7   0  10   280.54   284.07   9.32 o
   8   0  10     0.28     5.22   2.69 <
  -6   1  10     3.55     3.69   2.54 <
  -5   1  10    38.46    34.72   5.17 o
  -4   1  10    44.15    52.31   4.15 o
  -3   1  10    19.63    22.40   3.62 o
  -2   1  10     1.19     0.72   2.55 <
  -1   1  10   353.65   347.64   8.72 o
   0   1  10    13.85    24.44   3.27 o
   1   1  10   274.35   316.65  14.46 o
   2   1  10   255.36   270.17  10.02 o
   3   1  10   107.14   103.01   5.38 o
   4   1  10    21.54    21.37   2.62 o
   5   1  10   199.57   200.82   9.60 o
   6   1  10   319.79   275.65   7.19 o
   7   1  10    29.12    28.31   2.97 o
   8   1  10    16.33    21.47   3.47 o
  -6   2  10    11.35    10.60   3.01 o
  -5   2  10     0.10     1.85   3.28 <
  -4   2  10    98.73   107.77   5.42 o
  -3   2  10   578.48   588.31  13.50 o
  -2   2  10   172.13   154.37   7.12 o
  -1   2  10     9.85     8.30   2.26 o
   0   2  10     0.02    -2.91   4.16 <
   1   2  10    69.01    63.99   5.50 o
   2   2  10   225.04   210.76   8.45 o
   3   2  10   626.08   657.97  16.27 o
   4   2  10   163.34   149.97   6.97 o
   5   2  10     9.95    14.84   4.03 o
   6   2  10   153.67   154.76   5.53 o
   7   2  10    54.73    59.18   4.11 o
   8   2  10    45.62    52.50   4.12 o
  -5   3  10     1.55    -1.10   2.87 <
  -4   3  10   127.32   127.03   5.66 o
  -3   3  10    10.89    13.79   3.82 o
  -2   3  10    23.77    26.02   4.07 o
  -1   3  10  1378.30  1367.65  16.48 o
   0   3  10   133.95   119.31   7.48 o
   1   3  10    41.81    56.04   6.44 o
   2   3  10     9.44    14.92   3.90 o
   3   3  10    42.47    47.49   4.80 o
   4   3  10  1131.16  1151.26  17.80 o
   5   3  10    53.93    47.53   4.74 o
   6   3  10    51.97    59.51   5.50 o
   7   3  10   123.50   113.01   5.19 o
   8   3  10     7.07     8.85   2.19 o
  -5   4  10     3.95    13.71   2.65 o
  -4   4  10    17.34    16.94   3.16 o
  -3   4  10   105.51   103.83   6.44 o
  -2   4  10     1.30     0.15   3.37 <
  -1   4  10   443.07   442.00   9.90 o
   0   4  10     0.61    -2.13   2.54 <
   1   4  10    12.28    12.97   3.96 o
   2   4  10     0.67     3.23   2.14 <
   3   4  10    67.05    65.31   6.35 o
   4   4  10    21.55    21.53   5.21 o
   5   4  10    55.79    70.89   4.44 o
   6   4  10     0.04    -2.54   3.10 <
   7   4  10    12.40     6.52   3.23 <
   8   4  10     0.95    -0.27   1.74 <
  -4   5  10    19.59    18.25   2.81 o
  -3   5  10    33.79    32.77   3.93 o
  -2   5  10    20.77    24.37   3.99 o
  -1   5  10  1079.27  1203.94  16.05 o
   0   5  10    15.31    14.64   4.18 o
   1   5  10     0.02     6.28   2.91 <
   2   5  10     4.25     6.21   4.29 <
   3   5  10    18.64    18.34   3.62 o
   4   5  10   327.53   350.02  15.84 o
   5   5  10   270.79   272.31  10.80 o
   6   5  10    21.43    26.19   4.45 o
   7   5  10     7.02     6.60   2.60 <
   8   5  10    28.61    38.66   3.63 o
  -3   6  10    18.21    18.41   3.58 o
  -2   6  10    13.88    13.02   4.16 o
  -1   6  10     0.60     0.32   2.86 <
   0   6  10    85.09    90.09   7.32 o
   1   6  10    57.64    64.88   6.19 o
   2   6  10   524.96   545.11  22.56 o
   3   6  10     2.37     0.90   3.07 <
   4   6  10   127.76   139.77  10.96 o
   5   6  10   670.74   691.40  23.41 o
   6   6  10    22.31    23.78   3.55 o
   7   6  10    44.25    43.43   4.19 o
   8   6  10     1.67     1.45   1.88 <
  -3   7  10    12.06    14.81   4.41 o
  -2   7  10    26.03    25.32   4.11 o
  -1   7  10    17.34     8.24   3.95 <
   0   7  10    21.69    21.77   3.33 o
   1   7  10    36.99    28.97   7.40 o
   2   7  10   213.49   245.63  15.84 o
   3   7  10    11.96    16.80   5.96 <
   4   7  10   190.96   180.74   9.17 o
   5   7  10    54.23    68.14   8.41 o
   6   7  10   308.05   302.98  10.40 o
   7   7  10    77.29    85.62   7.91 o
   8   7  10   126.69   141.23   7.55 o
  -2   8  10     9.90    18.51   4.28 o
  -1   8  10     0.85    -0.97   2.29 <
   0   8  10     0.04     1.26   2.37 <
   1   8  10     1.85     1.71   4.10 <
   2   8  10   294.05   234.48  15.82 o
   3   8  10    11.28     6.81   5.39 <
   4   8  10    11.24    15.53   3.82 o
   5   8  10     1.28     5.37   4.53 <
   6   8  10    36.66    33.59   3.98 o
   7   8  10    88.38    88.17   7.36 o
   0   9  10    14.86    14.85   4.33 o
   1   9  10    15.48    17.19   4.80 o
   2   9  10    40.16    53.07   7.67 o
   3   9  10    58.97    62.21   5.32 o
   4   9  10    93.40    97.49   6.24 o
   5   9  10     2.47     4.65   3.97 <
   6   9  10    10.54    21.02   3.05 o
   7   9  10    47.92    52.47   5.08 o
   1  10  10    15.05    14.97   2.17 o
   2  10  10    54.21    44.39   6.31 o
   3  10  10   106.10    88.04   5.18 o
   4  10  10    31.43    28.40   4.46 o
   5  10  10    11.79    14.18   3.86 o
   6  10  10    41.55    46.52   4.97 o
  -3 -10  11    58.09    62.46   5.60 o
  -2 -10  11     5.89    12.17   3.65 o
  -1 -10  11    13.27    17.00   3.77 o
  -4  -9  11   211.30   204.72   6.96 o
  -3  -9  11    14.75    17.29   2.83 o
  -2  -9  11     0.47    -1.40   2.60 <
  -1  -9  11    26.52    22.20   3.20 o
   0  -9  11     2.49    -1.29   3.00 <
   1  -9  11    26.92    19.40   4.80 o
   2  -9  11    93.92    88.30   7.13 o
  -5  -8  11     3.45     2.03   2.85 <
  -4  -8  11   559.85   599.07  19.35 o
  -3  -8  11     6.80     7.20   2.91 <
  -2  -8  11    33.36    34.83   4.23 o
  -1  -8  11    32.32    36.64   5.91 o
   0  -8  11    42.16    55.96   8.25 o
   1  -8  11    94.29   104.40   9.60 o
   2  -8  11    72.50   103.92   9.27 o
   3  -8  11    98.98    86.93   5.29 o
  -6  -7  11    10.84    12.62   2.24 o
  -5  -7  11    15.19    10.71   4.68 <
  -4  -7  11    63.49    80.98   6.10 o
  -3  -7  11    30.68    30.67   4.74 o
  -2  -7  11    15.03    15.45   3.98 o
  -1  -7  11     0.25    -0.18   2.07 <
   0  -7  11     1.78     8.98   4.84 <
   1  -7  11    14.99    16.04   5.81 <
   2  -7  11    91.10    79.07   9.02 o
   3  -7  11   219.53   238.18  13.01 o
   4  -7  11     0.06    -1.13   2.87 <
  -6  -6  11    12.87     8.48   2.34 o
  -5  -6  11     0.94    -0.16   4.41 <
  -4  -6  11    49.66    43.82   4.58 o
  -3  -6  11   219.47   220.86   8.52 o
  -2  -6  11   332.46   331.34   8.81 o
  -1  -6  11     2.11     1.95   2.22 <
   0  -6  11     0.06    -2.90   3.08 <
   1  -6  11   209.17   230.38   9.75 o
   2  -6  11    55.68    45.46   8.37 o
   3  -6  11   117.85   102.98   6.87 o
   4  -6  11    53.82    44.16   4.08 o
   5  -6  11    14.66    13.18   4.02 o
  -6  -5  11    65.06    51.50   3.99 o
  -5  -5  11    39.14    35.72   4.91 o
  -4  -5  11   251.87   265.93   9.31 o
  -3  -5  11  1068.13  1122.82  16.05 o
  -2  -5  11   106.11   106.94   5.43 o
  -1  -5  11    23.29    16.35   2.48 o
   0  -5  11   148.24   149.21   6.58 o
   1  -5  11    90.80   108.34   7.33 o
   2  -5  11    72.45    68.68   9.47 o
   3  -5  11    69.83    70.43   9.07 o
   4  -5  11    33.19    27.05   4.43 o
   5  -5  11     1.38    -1.00   4.30 <
  -6  -4  11     3.26     7.21   2.31 o
  -5  -4  11     9.38    12.22   2.87 o
  -4  -4  11     0.03    -3.55   3.03 <
  -3  -4  11   111.26   117.77   5.62 o
  -2  -4  11   344.56   339.55   9.13 o
  -1  -4  11   115.64   116.18   5.46 o
   0  -4  11   253.38   275.11   7.91 o
   1  -4  11   635.88   711.43  24.08 o
   2  -4  11     7.69    14.51   6.17 <
   3  -4  11     1.87    -0.10   4.51 <
   4  -4  11   627.42   630.03  21.92 o
   5  -4  11     1.66    -1.53   4.08 <
   6  -4  11     2.52     3.28   3.52 <
  -6  -3  11     0.00    -1.53   1.90 <
  -5  -3  11     5.71     9.77   2.85 o
  -4  -3  11   182.65   195.08   6.52 o
  -3  -3  11   259.07   274.85   6.90 o
  -2  -3  11   183.19   191.83   6.95 o
  -1  -3  11    93.76    99.21   7.10 o
   0  -3  11   242.04   225.23  10.23 o
   1  -3  11     0.43     4.56   4.05 <
   2  -3  11     0.00     8.66   4.93 <
   3  -3  11   271.93   293.12  15.89 o
   4  -3  11   229.65   217.51  13.60 o
   5  -3  11     0.09    -0.40   3.63 <
   6  -3  11    12.53    22.42   6.16 o
  -6  -2  11    11.23    10.20   4.01 <
  -5  -2  11    17.73    17.14   2.46 o
  -4  -2  11    15.50    10.25   3.06 o
  -3  -2  11    13.34     9.38   2.19 o
  -2  -2  11    19.16    26.51   3.58 o
  -1  -2  11     3.42     1.34   2.71 <
   0  -2  11    19.72    18.56   3.72 o
   1  -2  11   286.37   290.92  15.32 o
   2  -2  11     5.34     0.69   3.90 <
   3  -2  11   373.88   374.58  10.76 o
   4  -2  11    52.54    49.55   4.48 o
   5  -2  11     0.37     2.09   4.01 <
   6  -2  11    25.99    29.61   5.48 o
   7  -2  11     1.68     2.50   3.94 <
  -6  -1  11     9.93    16.49   4.14 o
  -5  -1  11    27.36    26.55   4.09 o
  -4  -1  11   675.11   666.64  13.66 o
  -3  -1  11     0.70    -1.16   2.86 <
  -2  -1  11    13.65    18.44   3.36 o
  -1  -1  11   417.99   424.16  10.11 o
   0  -1  11   200.41   202.74  12.59 o
   1  -1  11   431.42   423.30  13.30 o
   2  -1  11    19.02    24.77   4.22 o
   3  -1  11    81.53    84.98   5.53 o
   4  -1  11   237.81   232.47  10.92 o
   5  -1  11    19.42    17.39   2.87 o
   6  -1  11     0.41     4.29   3.25 <
   7  -1  11    44.18    30.14   4.35 o
  -6   0  11    16.58    26.52   4.68 o
  -5   0  11   162.09   161.80   8.31 o
  -4   0  11   230.61   220.35   6.97 o
  -3   0  11    27.06    29.10   4.04 o
  -2   0  11    20.99    32.47   3.79 o
  -1   0  11   128.09   114.93   6.30 o
   0   0  11   714.12   716.84  22.39 o
   1   0  11   352.90   340.50  15.90 o
   2   0  11   348.59   360.19   9.83 o
   3   0  11    81.27    80.46   5.58 o
   4   0  11    56.54    53.27   4.48 o
   5   0  11   367.45   391.76  12.32 o
   6   0  11    23.48    14.42   3.00 o
   7   0  11     0.02     1.31   2.77 <
  -5   1  11    68.90    53.39   7.34 o
  -4   1  11   485.88   475.45  12.00 o
  -3   1  11     2.59     0.40   4.04 <
  -2   1  11     9.55     4.08   3.75 <
  -1   1  11    62.81    69.18   5.14 o
   0   1  11    24.55    23.85   3.49 o
   1   1  11     2.33    -1.52   3.40 <
   2   1  11     0.01     3.45   2.32 <
   3   1  11     0.75     1.12   2.31 <
   4   1  11     8.49    12.07   2.74 o
   5   1  11    48.52    46.42   5.06 o
   6   1  11     2.40     3.83   3.14 <
   7   1  11   301.93   293.65   7.57 o
   8   1  11    57.73    68.38   6.96 o
  -5   2  11     1.05     6.67   4.00 <
  -4   2  11    23.22    29.01   3.92 o
  -3   2  11   242.95   239.62   8.91 o
  -2   2  11    11.98     9.06   3.22 <
  -1   2  11   235.26   249.25   9.63 o
   0   2  11    88.52    93.82   6.63 o
   1   2  11   246.30   247.09  13.93 o
   2   2  11    66.64    70.95   5.29 o
   3   2  11    78.82    69.35   5.54 o
   4   2  11   134.29   134.28   6.30 o
   5   2  11     3.98     4.24   3.30 <
   6   2  11     7.33     3.35   3.15 <
   7   2  11   293.82   308.25  10.05 o
   8   2  11   115.34   134.75   8.61 o
  -5   3  11     0.90     3.27   2.82 <
  -4   3  11    29.86    20.91   4.35 o
  -3   3  11   367.01   387.48  11.12 o
  -2   3  11    10.34     9.09   3.53 <
  -1   3  11   599.30   636.33  13.60 o
   0   3  11   309.31   337.83  16.57 o
   1   3  11   112.67   122.51  10.16 o
   2   3  11     3.26    -3.72   3.02 <
   3   3  11    70.00    68.90   5.45 o
   4   3  11   837.38   881.27  19.29 o
   5   3  11    87.89    81.74   4.70 o
   6   3  11    20.15    19.42   4.11 o
   7   3  11    49.06    48.25   4.83 o
   8   3  11   127.04   134.23   5.77 o
  -4   4  11    18.08    17.87   4.64 o
  -3   4  11    62.08    65.59   5.00 o
  -2   4  11    10.60     7.08   3.24 <
  -1   4  11   538.79   539.28  12.81 o
   0   4  11     0.50    -0.98   3.35 <
   1   4  11    65.15    56.90   8.10 o
   2   4  11    39.14    40.53   4.47 o
   3   4  11    18.34    15.59   3.01 o
   4   4  11   434.07   430.30  14.06 o
   5   4  11    23.28    11.20   2.43 o
   6   4  11    86.85    80.00   5.90 o
   7   4  11     0.09    -3.56   3.00 <
   8   4  11    28.89    21.43   2.81 o
  -4   5  11    38.21    38.02   4.99 o
  -3   5  11    41.44    35.22   4.77 o
  -2   5  11    30.70    35.91   5.44 o
  -1   5  11   379.86   375.68  14.25 o
   0   5  11   121.43   132.76   8.47 o
   1   5  11   284.69   273.73  11.29 o
   2   5  11     0.18    -7.09   7.75 <
   3   5  11    73.85    77.09   7.78 o
   4   5  11   668.38   700.30  16.96 o
   5   5  11     0.67     2.28   3.09 <
   6   5  11     0.13     2.73   2.90 <
   7   5  11    27.53    27.80   3.75 o
   8   5  11    15.82    17.34   2.49 o
  -3   6  11     0.94     1.57   2.91 <
  -2   6  11     0.85     3.98   3.06 <
  -1   6  11    19.99    22.20   4.62 o
   0   6  11   125.84   114.99   7.85 o
   1   6  11     7.71     6.00   5.91 <
   2   6  11   116.93   123.08  11.71 o
   3   6  11    97.36    98.96   8.70 o
   4   6  11   200.85   205.08  12.55 o
   5   6  11    31.97    35.84   4.60 o
   6   6  11   308.79   315.95  15.07 o
   7   6  11    43.60    56.10   4.21 o
   8   6  11     0.15    -3.46   2.44 <
  -2   7  11    87.19    90.99   7.88 o
  -1   7  11     0.11    -0.77   2.68 <
   0   7  11     2.47     0.98   3.59 <
   1   7  11     7.77     9.70   3.58 <
   2   7  11   385.67   343.96  18.28 o
   3   7  11    49.32    46.43   6.13 o
   4   7  11     3.12     0.14   2.58 <
   5   7  11    13.85    21.90   5.53 o
   6   7  11    21.46    15.06   3.00 o
   7   7  11   186.30   199.64  10.45 o
  -1   8  11    48.34    56.58   6.35 o
   0   8  11     0.01    -5.94   4.25 <
   1   8  11    50.69    47.75   4.94 o
   2   8  11     7.98     5.27   4.99 <
   3   8  11   183.50   199.62   8.71 o
   4   8  11    26.29    33.10   5.46 o
   5   8  11     6.15    10.65   4.34 <
   6   8  11     0.01     1.58   2.20 <
   7   8  11     0.06     0.13   2.55 <
   0   9  11    22.67    21.98   4.38 o
   1   9  11    37.10    27.81   5.55 o
   2   9  11    69.24    49.20   6.54 o
   3   9  11    67.81    61.16   5.85 o
   4   9  11     8.13     3.37   2.86 <
   5   9  11    70.27    71.06   4.99 o
   6   9  11     6.31    -0.48   1.57 <
   2  10  11     0.07     3.06   3.15 <
   3  10  11     2.56     3.22   3.09 <
   4  10  11    32.58    29.69   3.19 o
   5  10  11     3.11     5.05   1.91 <
  -3  -9  12    95.04   107.54   4.83 o
  -2  -9  12    13.58     8.79   3.13 <
  -1  -9  12     5.16     3.60   1.71 <
   0  -9  12     0.04    -0.38   1.76 <
   1  -9  12     0.09    -3.88   2.47 <
  -4  -8  12    34.36    19.55   4.53 o
  -3  -8  12    27.93    32.70   3.86 o
  -2  -8  12     1.21    -0.33   2.26 <
  -1  -8  12    87.13    93.24   5.72 o
   0  -8  12   173.56   181.86  11.81 o
   1  -8  12    29.26    31.40   5.53 o
   2  -8  12    10.08    11.90   3.84 o
  -5  -7  12    64.67    62.64   6.09 o
  -4  -7  12    68.79    68.50   7.38 o
  -3  -7  12   318.35   341.40  11.09 o
  -2  -7  12     0.05     0.15   3.10 <
  -1  -7  12    19.40    17.48   3.16 o
   0  -7  12    68.10    62.97   8.18 o
   1  -7  12    37.95    28.67   6.21 o
   2  -7  12    33.11    32.03   5.95 o
   3  -7  12   248.72   263.70  12.63 o
  -5  -6  12    25.62    23.09   4.62 o
  -4  -6  12     1.13     3.61   4.49 <
  -3  -6  12   103.93    99.37   5.99 o
  -2  -6  12    90.44    97.85   5.09 o
  -1  -6  12   194.72   220.09   7.72 o
   0  -6  12   108.80   116.83   7.40 o
   1  -6  12    65.13    62.45   5.71 o
   2  -6  12     1.35     5.07   4.89 <
   3  -6  12     1.38     1.87   2.85 <
   4  -6  12    10.58    12.06   2.34 o
  -5  -5  12     1.19     1.81   2.59 <
  -4  -5  12     6.53     2.69   3.27 <
  -3  -5  12   286.51   295.18   8.28 o
  -2  -5  12   154.92   136.40   6.10 o
  -1  -5  12   114.16   107.36   5.08 o
   0  -5  12   180.16   200.59   7.53 o
   1  -5  12   130.04   147.57   8.17 o
   2  -5  12   152.95   184.52  13.75 o
   3  -5  12     3.74    -0.19   3.96 <
   4  -5  12    36.34    27.69   4.29 o
   5  -5  12    23.33    20.43   4.17 o
  -5  -4  12    24.94    24.30   2.94 o
  -4  -4  12     7.94     5.49   3.91 <
  -3  -4  12   149.67   152.21   6.32 o
  -2  -4  12   548.59   543.85  11.21 o
  -1  -4  12    30.71    25.49   3.15 o
   0  -4  12   168.29   194.10   8.92 o
   1  -4  12     1.89    -0.61   4.12 <
   2  -4  12     1.77     1.47   5.05 <
   3  -4  12    41.39    36.06   7.18 o
   4  -4  12   289.93   333.44  15.70 o
   5  -4  12    58.78    46.37   7.63 o
   6  -4  12     5.21     3.76   3.15 <
  -6  -3  12    13.53    -1.67   2.54 <
  -5  -3  12    52.26    52.24   3.30 o
  -4  -3  12    49.53    41.76   4.01 o
  -3  -3  12    12.17    12.02   2.74 o
  -2  -3  12    87.18    81.23   4.92 o
  -1  -3  12    45.13    37.33   3.91 o
   0  -3  12    59.85    61.92   5.83 o
   1  -3  12   101.74   114.60  11.79 o
   2  -3  12    65.86    60.81   5.73 o
   3  -3  12   153.32   166.07  12.53 o
   4  -3  12   251.75   226.08  13.49 o
   5  -3  12   459.47   442.88  13.07 o
   6  -3  12     3.20    -1.00   4.12 <
  -6  -2  12     8.79     4.19   3.05 <
  -5  -2  12   396.90   406.19  11.78 o
  -4  -2  12     0.09    -0.44   2.43 <
  -3  -2  12     1.88     3.20   2.09 <
  -2  -2  12    92.13    90.95   4.85 o
  -1  -2  12   106.75   120.35   8.67 o
   0  -2  12   238.40   249.66  11.14 o
   1  -2  12   162.09   178.96  13.03 o
   2  -2  12   105.20   106.89  10.52 o
   3  -2  12   292.90   331.35  15.67 o
   4  -2  12   126.20   122.96  10.29 o
   5  -2  12     0.04    -0.39   3.16 <
   6  -2  12     1.28     2.03   5.39 <
   7  -2  12     0.46     3.78   2.92 <
  -5  -1  12    16.11    18.16   3.45 o
  -4  -1  12     0.54     3.80   2.48 <
  -3  -1  12   151.14   157.75   8.99 o
  -2  -1  12     3.51     2.56   2.08 <
  -1  -1  12     1.49     2.11   2.53 <
   0  -1  12     0.44     0.97   3.26 <
   1  -1  12     0.00    -5.23   3.55 <
   2  -1  12    40.71    41.34   4.35 o
   3  -1  12     7.50     9.24   3.64 <
   4  -1  12    31.20    36.38   5.28 o
   5  -1  12   203.46   204.26   7.49 o
   6  -1  12    78.90    73.15   6.55 o
   7  -1  12    26.91    20.55   4.83 o
  -5   0  12   218.18   236.93  12.19 o
  -4   0  12    64.83    58.16   4.62 o
  -3   0  12    86.66    77.06   6.73 o
  -2   0  12    22.18    22.93   3.65 o
  -1   0  12    96.98    86.24   5.93 o
   0   0  12     2.34     3.08   4.41 <
   1   0  12   723.13   757.95  25.26 o
   2   0  12   177.07   169.77   8.83 o
   3   0  12   817.57   828.25  13.42 o
   4   0  12    22.73    25.64   3.27 o
   5   0  12    86.37   103.38   6.96 o
   6   0  12    25.35    23.74   3.92 o
   7   0  12    23.19    20.80   4.05 o
  -5   1  12    49.55    65.16   6.74 o
  -4   1  12     0.07     4.63   3.09 <
  -3   1  12    19.90    22.86   4.61 o
  -2   1  12     3.16    12.58   5.45 <
  -1   1  12    33.65    33.10   4.43 o
   0   1  12    21.73    24.15   3.75 o
   1   1  12   299.11   269.56  15.20 o
   2   1  12   380.03   369.92  11.24 o
   3   1  12   314.42   323.57  12.38 o
   4   1  12    51.30    50.17   3.98 o
   5   1  12     3.07     7.77   3.13 <
   6   1  12   138.53   108.06   5.66 o
   7   1  12   157.95   152.77   7.00 o
  -5   2  12    51.91    63.21   6.14 o
  -4   2  12   578.47   595.95  14.81 o
  -3   2  12    36.08    26.58   4.88 o
  -2   2  12    32.31    34.75   7.25 o
  -1   2  12    10.34     4.19   2.61 <
   0   2  12    16.25     8.44   3.29 <
   1   2  12   250.66   222.15   9.76 o
   2   2  12   401.82   414.36  13.20 o
   3   2  12   956.14   984.62  19.80 o
   4   2  12    37.92    42.69   3.70 o
   5   2  12     6.05     4.63   2.92 <
   6   2  12   214.53   222.40   9.03 o
   7   2  12     6.84     5.41   3.17 <
   8   2  12    14.65    18.26   4.60 o
  -4   3  12    73.13    76.93   7.82 o
  -3   3  12   199.18   223.86  10.26 o
  -2   3  12    28.40    32.92   7.21 o
  -1   3  12   112.66   113.40   7.25 o
   0   3  12   249.74   261.82  10.66 o
   1   3  12    44.50    41.76   8.27 o
   2   3  12   135.52   147.92  11.78 o
   3   3  12   424.75   422.35  13.06 o
   4   3  12    53.05    54.82   5.22 o
   5   3  12   256.82   262.77   7.69 o
   6   3  12    14.41    26.58   3.97 o
   7   3  12    72.97    69.79   5.01 o
   8   3  12     5.48     4.63   2.11 <
  -4   4  12    15.03     8.97   3.94 <
  -3   4  12     0.97    -3.73   2.96 <
  -2   4  12    14.26     7.87   5.65 <
  -1   4  12    17.57    13.38   4.09 o
   0   4  12   319.50   322.25  12.02 o
   1   4  12     8.71    14.65   5.84 <
   2   4  12     6.97     7.92   5.09 <
   3   4  12   174.73   185.97   8.91 o
   4   4  12   728.73   761.36  17.34 o
   5   4  12     1.90    -4.53   3.24 <
   6   4  12    31.86    23.61   3.58 o
   7   4  12   433.69   502.53  11.33 o
   8   4  12   207.42   224.05   6.48 o
  -3   5  12    14.87    15.13   4.68 o
  -2   5  12    73.34    88.67   9.88 o
  -1   5  12    34.69    27.90   7.46 o
   0   5  12   213.54   251.81  10.90 o
   1   5  12    12.16     9.28   5.10 <
   2   5  12    64.53    57.54   9.15 o
   3   5  12     4.37     3.81   3.18 <
   4   5  12    16.58    17.01   4.09 o
   5   5  12   194.05   195.64   8.95 o
   6   5  12   171.07   191.51  11.81 o
   7   5  12    87.56    80.15   4.85 o
  -2   6  12     5.23    10.47   4.49 <
  -1   6  12    42.42    31.97   7.23 o
   0   6  12    31.37    29.07   5.14 o
   1   6  12   217.64   179.76  12.89 o
   2   6  12    11.00     3.21   4.63 <
   3   6  12    17.53    14.28   3.86 o
   4   6  12     6.19     7.24   2.98 <
   5   6  12   187.25   188.86   8.75 o
   6   6  12     3.34     1.85   3.55 <
   7   6  12   116.38   143.75   8.96 o
  -2   7  12    25.59    26.40   3.86 o
  -1   7  12    26.54    24.35   5.54 o
   0   7  12   103.13    80.57   9.35 o
   1   7  12    44.14    40.08   7.08 o
   2   7  12   157.13   168.21  12.83 o
   3   7  12    61.96    70.32   5.78 o
   4   7  12    16.84    16.97   3.86 o
   5   7  12    39.75    43.49   4.69 o
   6   7  12    21.45    20.56   3.43 o
   7   7  12   244.10   253.07  10.62 o
   0   8  12    69.25    63.31   7.09 o
   1   8  12    76.20    64.22   5.19 o
   2   8  12    15.43     9.91   4.78 <
   3   8  12    65.08    63.43   7.61 o
   4   8  12    27.43    28.51   3.64 o
   5   8  12     3.32     4.20   2.38 <
   6   8  12     7.66     5.74   1.86 o
   1   9  12    25.41    18.26   4.04 o
   2   9  12    51.39    49.43   4.27 o
   3   9  12    26.12    33.03   5.87 o
   4   9  12    39.46    43.21   3.52 o
   5   9  12     2.32     7.81   1.99 o
  -3  -8  13     1.32    -0.01   2.01 <
  -2  -8  13    20.11    18.13   2.78 o
  -1  -8  13     4.81     2.24   1.88 <
   0  -8  13     4.10     2.44   2.26 <
   1  -8  13    96.19    80.77   7.37 o
   2  -8  13   221.02   224.35  10.38 o
  -4  -7  13     2.32    -1.24   3.13 <
  -3  -7  13   108.23    99.21   6.00 o
  -2  -7  13    39.00    43.23   4.24 o
  -1  -7  13     8.07     6.66   2.66 <
   0  -7  13   105.67   132.48  10.16 o
   1  -7  13     8.02     7.52   3.21 <
   2  -7  13    39.27    46.91   6.20 o
   3  -7  13     0.00     4.62   2.78 <
  -5  -6  13     8.41    17.37   4.19 o
  -4  -6  13    24.87    29.46   5.58 o
  -3  -6  13   105.32   117.83   6.81 o
  -2  -6  13    42.02    34.56   3.79 o
  -1  -6  13    10.01     9.75   2.64 o
   0  -6  13    23.98    18.91   3.88 o
   1  -6  13     3.00     1.58   2.49 <
   2  -6  13    44.14    47.70   7.30 o
   3  -6  13    39.53    38.53   4.03 o
  -5  -5  13     5.88     3.04   1.95 <
  -4  -5  13    76.76    79.40   6.16 o
  -3  -5  13    17.49    14.13   2.84 o
  -2  -5  13    63.37    56.45   4.15 o
  -1  -5  13    22.55    25.02   3.18 o
   0  -5  13     1.98     0.63   2.58 <
   1  -5  13     4.15     3.88   3.63 <
   2  -5  13    76.46    76.47   8.87 o
   3  -5  13    32.97    41.08   6.92 o
   4  -5  13   124.39   102.05   5.92 o
  -5  -4  13     0.03    -0.21   1.81 <
  -4  -4  13    33.93    33.61   4.94 o
  -3  -4  13     5.51     3.96   2.50 <
  -2  -4  13    92.93   102.45   5.35 o
  -1  -4  13    20.82    17.33   2.42 o
   0  -4  13     0.66    -0.11   1.87 <
   1  -4  13    20.63    19.95   4.19 o
   2  -4  13    11.76    18.49   4.16 o
   3  -4  13     0.00    -1.96   3.42 <
   4  -4  13     5.05     0.15   2.94 <
   5  -4  13    43.97    45.50   6.41 o
  -5  -3  13    33.06    31.58   3.80 o
  -4  -3  13    10.77     9.99   3.53 <
  -3  -3  13    43.17    38.11   3.74 o
  -2  -3  13    86.50    83.78   4.82 o
  -1  -3  13    12.90    17.20   2.35 o
   0  -3  13    13.97    17.19   3.29 o
   1  -3  13   265.74   279.51   8.71 o
   2  -3  13     0.93    -2.72   3.56 <
   3  -3  13   134.50   114.19  11.01 o
   4  -3  13   184.25   130.64  10.66 o
   5  -3  13    64.53    53.21   7.85 o
   6  -3  13    13.53    12.10   3.72 o
  -5  -2  13   218.75   223.88   7.80 o
  -4  -2  13     1.67     0.71   2.41 <
  -3  -2  13    37.59    38.44   4.34 o
  -2  -2  13   129.27   113.91   5.33 o
  -1  -2  13   193.36   174.69   7.32 o
   0  -2  13    81.01    68.51   6.37 o
   1  -2  13   247.79   272.89  15.97 o
   2  -2  13    14.46    18.46   5.25 o
   3  -2  13    12.90    10.53   4.11 <
   4  -2  13    95.04    78.36   8.68 o
   5  -2  13    15.13     9.08   4.24 <
   6  -2  13    20.71    19.41   6.00 o
  -5  -1  13     0.50     6.13   1.79 o
  -4  -1  13    41.91    38.21   3.68 o
  -3  -1  13    23.32    16.24   3.16 o
  -2  -1  13   242.58   237.37   8.54 o
  -1  -1  13   276.13   283.50  11.33 o
   0  -1  13     1.86     2.30   3.03 <
   1  -1  13     0.94     5.83   4.41 <
   2  -1  13   123.50   117.22   6.92 o
   3  -1  13    30.96    31.91   4.09 o
   4  -1  13    55.41    60.43   5.16 o
   5  -1  13     0.18    -8.09   4.40 <
   6  -1  13    40.48    36.99   6.76 o
  -5   0  13     6.95    20.90   3.83 o
  -4   0  13   804.53   811.59  17.04 o
  -3   0  13    48.29    42.13   4.25 o
  -2   0  13    76.59    67.50   5.06 o
  -1   0  13     9.02    12.96   3.78 o
   0   0  13     2.75     5.32   4.12 <
   1   0  13     5.40    10.02   3.14 o
   2   0  13     0.09    -2.88   4.42 <
   3   0  13   184.39   183.07   8.43 o
   4   0  13   288.66   289.64  10.11 o
   5   0  13   252.71   248.59   9.65 o
   6   0  13     1.60    -0.66   3.31 <
  -4   1  13    26.26    22.94   3.67 o
  -3   1  13    18.44    13.17   3.62 o
  -2   1  13     6.43    11.93   4.03 <
  -1   1  13    17.97    20.98   3.32 o
   0   1  13    83.07    80.34   9.39 o
   1   1  13    59.46    67.35   8.89 o
   2   1  13   184.01   199.48  13.48 o
   3   1  13   282.12   295.48  10.54 o
   4   1  13     0.79     1.50   1.84 <
   5   1  13    12.35    14.56   3.83 o
   6   1  13     0.58     1.69   2.38 <
   7   1  13    46.87    54.98   6.65 o
  -4   2  13   135.56   133.64   6.65 o
  -3   2  13     5.00     5.29   3.28 <
  -2   2  13   229.12   236.03  14.13 o
  -1   2  13    33.50    34.60   4.28 o
   0   2  13   148.04   146.17   7.80 o
   1   2  13    22.53    17.99   5.98 o
   2   2  13    90.61    90.55   9.94 o
   3   2  13    36.76    38.78   4.41 o
   4   2  13     0.10     1.58   2.72 <
   5   2  13     2.07     3.49   3.00 <
   6   2  13     7.31     6.52   3.02 <
   7   2  13    86.94    89.28   5.17 o
  -4   3  13     4.59     3.48   3.21 <
  -3   3  13     0.27     4.86   2.70 <
  -2   3  13    27.37    27.33   6.09 o
  -1   3  13    27.15    19.78   3.72 o
   0   3  13   790.51   808.51  18.01 o
   1   3  13     1.45    -1.88   2.87 <
   2   3  13   247.84   255.58  16.03 o
   3   3  13  1090.81  1146.12  20.55 o
   4   3  13     0.41    -0.21   1.90 <
   5   3  13     2.09     2.99   2.53 <
   6   3  13     1.37    -1.82   2.59 <
   7   3  13    50.14    39.87   3.72 o
  -3   4  13    21.10    23.86   3.22 o
  -2   4  13     4.71     8.00   4.02 <
  -1   4  13    18.04     4.99   4.41 <
   0   4  13   517.54   523.44  14.74 o
   1   4  13    45.76    33.05   5.02 o
   2   4  13    94.90    92.14  10.63 o
   3   4  13     8.40    11.19   3.33 o
   4   4  13   161.94   192.54   8.92 o
   5   4  13    16.35    18.47   3.65 o
   6   4  13    22.22    28.06   5.74 o
   7   4  13    10.74    13.09   2.67 o
  -3   5  13    15.15    19.53   3.83 o
  -2   5  13     6.93     0.28   3.02 <
  -1   5  13   318.19   317.73  16.05 o
   0   5  13   356.46   337.73  11.58 o
   1   5  13    42.45    33.17   4.72 o
   2   5  13     3.45     4.62   5.47 <
   3   5  13    14.82    22.14   4.15 o
   4   5  13    17.00    18.37   3.77 o
   5   5  13     1.61    -0.25   2.37 <
   6   5  13    68.82    77.47   7.52 o
   7   5  13   150.15   156.24   8.89 o
  -2   6  13   124.76   126.61   8.38 o
  -1   6  13     0.24    -0.43   4.03 <
   0   6  13     0.70     2.10   4.19 <
   1   6  13   147.39   120.83   7.31 o
   2   6  13    10.44     6.44   5.37 <
   3   6  13    78.33    61.47   8.61 o
   4   6  13     1.44    -3.39   3.21 <
   5   6  13     0.05    -0.91   2.72 <
   6   6  13     6.83     4.41   3.08 <
   7   6  13    13.84    17.44   3.45 o
  -1   7  13    25.94    24.94   4.72 o
   0   7  13    44.28    37.78   6.00 o
   1   7  13     0.65     0.58   2.58 <
   2   7  13     4.48     3.09   3.67 <
   3   7  13    51.84    44.32   7.16 o
   4   7  13     0.02     1.39   2.06 <
   5   7  13   161.09   161.90   7.35 o
   6   7  13    61.57    51.48   5.34 o
   0   8  13    67.05    53.11   5.53 o
   1   8  13    14.53     2.77   3.39 <
   2   8  13     2.50     4.31   2.64 <
   3   8  13   198.20   193.65  11.93 o
   4   8  13     9.18     5.85   1.94 o
   5   8  13   189.05   190.27   6.68 o
   6   8  13    66.34    69.40   5.26 o
   2   9  13     9.62     9.40   3.19 <
   3   9  13    32.72    20.34   2.94 o
   4   9  13    48.44    51.21   5.99 o
  -2  -8  14    65.57    65.64   5.73 o
  -1  -8  14    75.58    61.63   5.56 o
   0  -8  14     4.02     5.16   2.87 <
  -3  -7  14   150.92   159.28   6.05 o
  -2  -7  14   136.15   141.25   6.15 o
  -1  -7  14     5.45     7.73   3.26 <
   0  -7  14    24.83    19.91   2.73 o
   1  -7  14     0.30     2.59   2.94 <
   2  -7  14    17.33    12.23   3.50 o
  -4  -6  14    60.15    66.77   6.07 o
  -3  -6  14   109.88   105.05   5.88 o
  -2  -6  14   285.57   309.23   9.90 o
  -1  -6  14     0.35     2.70   1.92 <
   0  -6  14   128.32   109.75   6.50 o
   1  -6  14    20.24    39.42   3.91 o
   2  -6  14     5.86     4.21   3.93 <
   3  -6  14    68.91    71.40   6.88 o
  -4  -5  14     0.65     0.38   2.06 <
  -3  -5  14    24.66    16.17   2.86 o
  -2  -5  14     2.19     0.89   1.99 <
  -1  -5  14     7.04     6.75   2.31 <
   0  -5  14     0.12     1.35   2.88 <
   1  -5  14     7.31    16.30   3.38 o
   2  -5  14    28.29    23.98   5.52 o
   3  -5  14     6.15     6.87   2.66 <
   4  -5  14    78.04    60.80   4.34 o
  -4  -4  14     4.97     3.48   2.70 <
  -3  -4  14     3.22     4.78   2.63 <
  -2  -4  14   154.90   133.39   5.54 o
  -1  -4  14     3.38     5.28   2.26 <
   0  -4  14   122.20   128.91   6.14 o
   1  -4  14    44.41    36.89   5.10 o
   2  -4  14     2.52     3.56   2.96 <
   3  -4  14     5.10     6.41   3.84 <
   4  -4  14    61.98    57.89   4.91 o
   5  -4  14   120.11    81.47   7.41 o
  -4  -3  14     5.51     4.87   2.38 <
  -3  -3  14    45.19    44.00   4.07 o
  -2  -3  14   131.56   117.38   5.36 o
  -1  -3  14     8.39    10.12   2.63 o
   0  -3  14     4.59     3.12   2.18 <
   1  -3  14     7.58     8.46   3.53 <
   2  -3  14   163.10   173.86  13.18 o
   3  -3  14     4.08     5.21   4.61 <
   4  -3  14    12.46    13.00   4.53 <
   5  -3  14   130.75    87.16   8.26 o
  -4  -2  14    83.66    82.63   5.69 o
  -3  -2  14     0.00     0.36   2.17 <
  -2  -2  14    42.08    42.67   3.50 o
  -1  -2  14     0.09     4.27   2.72 <
   0  -2  14    28.13    20.06   4.44 o
   1  -2  14   160.60   159.46  12.53 o
   2  -2  14    18.21    23.51   6.31 o
   3  -2  14     2.02    -3.49   3.01 <
   4  -2  14    78.10    72.51   7.94 o
   5  -2  14   138.73   108.15   6.37 o
   6  -2  14    27.79    14.38   4.22 o
  -4  -1  14    66.90    66.60   4.80 o
  -3  -1  14    16.25     9.49   2.68 o
  -2  -1  14    59.24    59.59   4.63 o
  -1  -1  14    22.57    28.27   4.35 o
   0  -1  14    24.90    30.85   5.19 o
   1  -1  14    51.91    51.84   8.69 o
   2  -1  14    18.08    15.23   5.50 <
   3  -1  14     9.09     5.79   3.85 <
   4  -1  14    68.97    58.54   5.19 o
   5  -1  14     9.49     2.11   3.07 <
   6  -1  14     0.02    -0.80   2.88 <
  -4   0  14   328.76   341.79   9.89 o
  -3   0  14    63.70    57.91   4.38 o
  -2   0  14    42.82    43.80   3.98 o
  -1   0  14     0.79    -0.59   2.85 <
   0   0  14     3.78     6.95   3.56 <
   1   0  14    17.06    12.00   3.85 o
   2   0  14   284.31   314.51  17.04 o
   3   0  14     1.88     4.07   2.67 <
   4   0  14    10.16     5.38   2.32 <
   5   0  14    38.06    32.55   4.11 o
   6   0  14     2.67     3.50   3.78 <
  -4   1  14    13.34    10.63   2.48 o
  -3   1  14    11.57     8.81   2.36 o
  -2   1  14     8.78     8.45   3.68 <
  -1   1  14     7.88     5.70   2.53 <
   0   1  14    85.94    80.71   8.99 o
   1   1  14    95.48    84.40  10.12 o
   2   1  14   123.78   115.62  11.04 o
   3   1  14   442.08   467.17  12.91 o
   4   1  14    30.87    33.02   4.14 o
   5   1  14    23.90    28.70   5.30 o
   6   1  14    45.97    52.70   4.61 o
  -3   2  14    39.86    33.29   3.88 o
  -2   2  14    45.16    39.37   4.93 o
  -1   2  14     6.54     7.05   2.94 <
   0   2  14   251.45   238.90   9.66 o
   1   2  14    59.34    59.02   8.54 o
   2   2  14   704.82   764.35  26.26 o
   3   2  14    57.70    65.98   5.46 o
   4   2  14    16.50    21.87   3.58 o
   5   2  14    13.42    16.00   4.69 o
   6   2  14     0.13     0.25   2.13 <
  -3   3  14    93.14   104.10   5.82 o
  -2   3  14    19.89    25.55   4.01 o
  -1   3  14     5.14     6.75   3.93 <
   0   3  14     1.09     0.47   2.79 <
   1   3  14     0.30     0.84   3.13 <
   2   3  14     9.80     6.31   5.43 <
   3   3  14   156.25   166.30   8.06 o
   4   3  14     0.32     1.06   2.87 <
   5   3  14    63.40    59.27   4.67 o
   6   3  14     8.44     1.56   3.28 <
   7   3  14     3.79    13.48   3.00 o
  -2   4  14     0.45     1.56   2.41 <
  -1   4  14     9.79     5.00   3.96 <
   0   4  14    64.49    67.39   5.58 o
   1   4  14   694.27   651.29  15.99 o
   2   4  14   205.31   191.21   9.13 o
   3   4  14    35.51    32.82   7.28 o
   4   4  14     4.34     3.92   2.75 <
   5   4  14    91.13    88.01   5.61 o
   6   4  14    51.01    54.19   6.35 o
   7   4  14    11.15    12.29   3.27 o
  -2   5  14     1.67     0.17   1.77 <
  -1   5  14   114.33   117.90   9.02 o
   0   5  14   203.65   180.34   8.04 o
   1   5  14   183.91   156.39   8.09 o
   2   5  14    57.93    49.10   5.36 o
   3   5  14    26.59    31.18   6.56 o
   4   5  14     2.98     2.07   2.28 <
   5   5  14     4.87     5.02   2.39 <
   6   5  14    11.37    10.09   3.46 <
   7   5  14   197.32   185.04   8.40 o
  -1   6  14    64.79    62.01   5.78 o
   0   6  14    13.02     5.44   3.84 <
   1   6  14    11.39    10.10   3.04 o
   2   6  14    16.05    16.62   3.63 o
   3   6  14    40.39    25.55   5.93 o
   4   6  14     6.03     3.36   2.53 <
   5   6  14     0.19     5.16   2.45 <
   6   6  14   152.51   165.54   8.47 o
   0   7  14   184.65   170.71   8.94 o
   1   7  14    24.61    14.80   4.14 o
   2   7  14     0.01    -0.59   2.72 <
   3   7  14    50.45    44.48   6.99 o
   4   7  14   121.72   128.84   9.90 o
   5   7  14    55.39    59.39   4.13 o
   2   8  14    44.18    26.55   3.00 o
   3   8  14     2.60    -0.63   1.82 <
   4   8  14    68.77    69.87   6.30 o
  -2  -7  15     6.06     7.44   3.01 <
  -1  -7  15    29.80    22.29   4.08 o
   0  -7  15     0.76    -0.07   2.37 <
   1  -7  15    23.70    18.88   3.46 o
  -3  -6  15    17.64    22.86   3.89 o
  -2  -6  15   359.60   370.35   9.36 o
  -1  -6  15    38.49    21.46   4.65 o
   0  -6  15    58.83    52.69   4.28 o
   1  -6  15     1.99    -0.60   2.36 <
   2  -6  15    21.06    14.00   3.66 o
  -3  -5  15     7.35    13.57   3.42 o
  -2  -5  15    22.31    20.72   2.76 o
  -1  -5  15    82.04    83.04   4.55 o
   0  -5  15     6.92     6.93   2.24 o
   1  -5  15     7.29     9.43   2.51 o
   2  -5  15    19.62    33.39   5.29 o
   3  -5  15    35.69    30.64   3.50 o
  -4  -4  15    14.78    18.22   3.08 o
  -3  -4  15    76.09    74.35   5.36 o
  -2  -4  15     7.68     9.93   2.13 o
  -1  -4  15    34.92    34.52   2.99 o
   0  -4  15     4.21     5.04   2.06 <
   1  -4  15   152.50   184.98   8.38 o
   2  -4  15    28.25    31.44   4.09 o
   3  -4  15    11.48    16.86   4.78 o
   4  -4  15    55.37    49.33   4.21 o
  -4  -3  15    27.81    26.16   3.08 o
  -3  -3  15   107.78   111.12   6.51 o
  -2  -3  15    42.08    36.60   3.67 o
  -1  -3  15    80.34    74.16   4.09 o
   0  -3  15    29.54    42.32   3.29 o
   1  -3  15     6.72     5.03   4.21 <
   2  -3  15    12.83    22.73   6.10 o
   3  -3  15     7.51     6.35   4.39 <
   4  -3  15    68.61    79.66   7.75 o
   5  -3  15    74.73    50.28   5.62 o
  -4  -2  15     3.05     1.60   2.81 <
  -3  -2  15    39.29    40.25   4.32 o
  -2  -2  15   102.85    95.85   5.46 o
  -1  -2  15   120.16   113.48   6.01 o
   0  -2  15     0.18     0.77   1.69 <
   1  -2  15     0.14    -3.53   3.07 <
   2  -2  15   467.65   546.70  14.69 o
   3  -2  15     0.04    -0.66   4.37 <
   4  -2  15    69.08    66.92   7.03 o
   5  -2  15    12.38    12.39   4.41 <
  -4  -1  15    11.21     8.79   3.63 <
  -3  -1  15    36.99    35.68   3.89 o
  -2  -1  15    32.23    25.70   3.60 o
  -1  -1  15    48.26    51.60   4.39 o
   0  -1  15     1.51     2.22   2.70 <
   1  -1  15   241.05   239.68  14.99 o
   2  -1  15   240.18   293.38  15.73 o
   3  -1  15     0.20     4.79   3.82 <
   4  -1  15    39.03    37.90   6.29 o
   5  -1  15     1.69    -3.98   3.37 <
  -3   0  15    61.07    64.21   5.03 o
  -2   0  15   116.63   107.78   9.98 o
  -1   0  15     0.61     4.20   3.27 <
   0   0  15     8.60     5.84   3.43 <
   1   0  15    14.95    17.45   4.17 o
   2   0  15   380.88   376.78  18.16 o
   3   0  15    34.21    36.38   6.26 o
   4   0  15    45.27    50.83   6.64 o
   5   0  15    53.69    38.81   5.22 o
   6   0  15    16.87    11.48   3.64 o
  -3   1  15    29.46    24.69   3.19 o
  -2   1  15    22.00    17.19   3.49 o
  -1   1  15    49.12    60.86   5.62 o
   0   1  15   253.65   245.80  10.52 o
   1   1  15    32.57    35.76   5.23 o
   2   1  15   258.48   279.94  16.12 o
   3   1  15    81.18    87.91   9.52 o
   4   1  15   450.62   483.39  12.19 o
   5   1  15    33.02    28.50   4.98 o
  -3   2  15     1.00    -2.21   3.48 <
  -2   2  15    17.66    12.45   2.96 o
  -1   2  15    12.89    14.72   3.20 o
   0   2  15   301.24   274.20  14.70 o
   1   2  15   142.83   158.81  12.07 o
   2   2  15   273.93   258.60  15.22 o
   3   2  15    73.40    83.77   9.47 o
   4   2  15     0.01     0.33   2.44 <
   5   2  15     8.08     7.05   3.48 <
   6   2  15    32.55    38.45   5.17 o
  -2   3  15     7.75     3.61   2.62 <
  -1   3  15    58.82    58.29   5.12 o
   0   3  15    11.48     6.65   2.92 <
   1   3  15    84.48    81.85   8.52 o
   2   3  15   151.95   137.41  11.57 o
   3   3  15    85.66    82.73   8.69 o
   4   3  15    75.17    81.49   5.69 o
   5   3  15    15.12    15.93   2.61 o
   6   3  15     0.45     1.15   2.28 <
  -2   4  15     8.94     1.34   2.79 <
  -1   4  15     2.60     1.51   2.69 <
   0   4  15    98.96    71.67   4.95 o
   1   4  15   155.68   152.40   7.28 o
   2   4  15     0.02     0.95   4.48 <
   3   4  15    40.71    38.97   7.21 o
   4   4  15     2.28     3.24   2.62 <
   5   4  15    13.71    12.11   2.09 o
   6   4  15   143.85   159.83   8.45 o
  -1   5  15    10.34    11.79   2.66 o
   0   5  15     5.63    10.03   3.49 <
   1   5  15     0.54     2.77   2.65 <
   2   5  15     1.56    -0.15   2.63 <
   3   5  15     1.12    -1.29   3.46 <
   4   5  15    22.55    23.64   5.33 o
   5   5  15     0.36     0.24   1.12 <
   6   5  15    28.67    28.89   3.70 o
   0   6  15     1.92     7.52   3.44 <
   1   6  15    12.05    13.54   2.46 o
   2   6  15    27.58    17.00   3.05 o
   3   6  15    66.95    51.36   6.93 o
   4   6  15   234.26   262.10  12.74 o
   5   6  15     4.68     5.74   1.87 o
   2   7  15     0.06     2.33   2.92 <
   3   7  15    51.08    51.63   6.20 o
   4   7  15    23.09    20.43   3.78 o
   0  -6  16    18.13    23.97   3.64 o
  -2  -5  16    30.80    37.41   3.84 o
  -1  -5  16    18.01    12.60   1.86 o
   0  -5  16     6.44     5.07   1.71 <
   1  -5  16     0.41     1.61   1.28 <
   2  -5  16    19.32    18.14   3.73 o
  -2  -4  16     4.86     3.06   2.02 <
  -1  -4  16    21.28    23.57   3.19 o
   0  -4  16    19.74    20.60   2.08 o
   1  -4  16    68.91    65.48   4.80 o
   2  -4  16    90.72    94.21   5.32 o
   3  -4  16     3.46     3.44   2.74 <
  -3  -3  16     3.80     7.52   2.27 o
  -2  -3  16    12.14    15.78   2.31 o
  -1  -3  16     1.05     2.05   1.76 <
   0  -3  16    10.30     9.19   2.35 o
   1  -3  16    23.03    27.74   3.82 o
   2  -3  16    78.76    86.94   5.60 o
   3  -3  16     3.39    -4.32   2.58 <
   4  -3  16   103.80    85.19   4.66 o
  -3  -2  16    39.06    39.19   3.79 o
  -2  -2  16    22.23    24.67   2.94 o
  -1  -2  16     0.59     2.37   1.94 <
   0  -2  16    10.71     9.50   2.35 o
   1  -2  16    88.29    91.17   4.86 o
   2  -2  16    86.00    85.48   8.39 o
   3  -2  16    23.50    27.50   5.44 o
   4  -2  16    15.19     1.78   2.98 <
  -3  -1  16     6.94     4.43   2.22 <
  -2  -1  16     0.02    -0.66   2.33 <
  -1  -1  16    29.85    25.01   3.33 o
   0  -1  16     9.29     6.69   2.36 <
   1  -1  16   244.24   293.14  15.18 o
   2  -1  16    26.19    24.72   5.57 o
   3  -1  16     0.02     0.75   2.37 <
   4  -1  16     2.13     3.38   2.90 <
   5  -1  16    78.83    65.13   6.70 o
  -2   0  16     9.01     4.12   2.54 <
  -1   0  16     0.51    -5.26   2.58 <
   0   0  16     2.81     0.85   2.88 <
   1   0  16   101.17   107.95   9.80 o
   2   0  16     2.62     2.97   4.07 <
   3   0  16     1.21     4.53   4.04 <
   4   0  16    11.38     7.58   2.26 o
   5   0  16     6.65     2.42   2.69 <
  -2   1  16     9.05    10.98   2.65 o
  -1   1  16   129.08   143.98  10.73 o
   0   1  16    72.59    87.63   6.28 o
   1   1  16     5.27     8.32   2.94 <
   2   1  16   223.67   228.54  13.50 o
   3   1  16    30.52    36.34   6.37 o
   4   1  16    26.82    33.10   5.23 o
   5   1  16    47.24    51.07   5.49 o
  -2   2  16     2.52     2.10   1.24 <
  -1   2  16    42.88    42.03   6.61 o
   0   2  16    10.07     5.33   2.49 <
   1   2  16   608.92   667.15  15.28 o
   2   2  16    73.17    69.40   7.95 o
   3   2  16    45.48    46.11   6.89 o
   4   2  16     0.63     2.25   3.58 <
   5   2  16     8.00     3.91   2.49 <
  -1   3  16    33.83    24.53   5.33 o
   0   3  16     3.00    -1.33   2.59 <
   1   3  16     0.04     3.62   2.23 <
   2   3  16   118.52   133.73  10.27 o
   3   3  16    12.36    17.61   4.73 o
   4   3  16     3.58     6.69   3.75 <
   5   3  16     1.69     0.86   2.03 <
  -1   4  16     9.90     9.89   3.18 o
   0   4  16   127.61   128.75   9.08 o
   1   4  16    75.23    79.86   7.57 o
   2   4  16    85.76    77.42   7.69 o
   3   4  16    82.31    76.26   7.29 o
   4   4  16     0.01     3.21   2.72 <
   0   5  16    46.46    44.10   5.22 o
   1   5  16     1.32     9.98   3.65 <
   2   5  16    40.77    35.17   5.48 o
   3   5  16   199.67   208.81  11.10 o
   4   5  16     1.95     4.14   2.78 <
   2   6  16    15.00    18.02   3.78 o
   3   6  16   158.35   205.07  10.07 o
   4   6  16    14.41    11.82   3.21 o
  -1  -4  17     7.28     1.23   2.42 <
   0  -4  17    28.28    27.53   4.39 o
   1  -4  17   189.23   263.24  10.27 o
  -1  -3  17     8.97    11.39   2.12 o
   0  -3  17     8.54     8.22   2.23 o
   1  -3  17   156.65   170.81   6.67 o
   2  -3  17    56.02    40.97   3.79 o
   3  -3  17     9.98    14.08   3.02 o
  -2  -2  17    40.74    46.49   4.83 o
  -1  -2  17     4.15     2.00   1.74 <
   0  -2  17    31.54    23.70   3.32 o
   1  -2  17   248.75   277.47   6.94 o
   2  -2  17     2.45     4.68   2.62 <
   3  -2  17    60.68    65.80   6.36 o
  -1  -1  17    24.16    15.58   2.35 o
   0  -1  17     0.05     3.09   2.31 <
   1  -1  17     0.02     0.22   1.13 <
   2  -1  17   199.21   234.81   8.38 o
   3  -1  17    24.31    36.97   5.06 o
   4  -1  17     0.51     1.64   2.03 <
  -1   0  17    13.78    17.06   2.89 o
   0   0  17     2.64    -3.49   2.49 <
   1   0  17     9.15     8.89   4.71 <
   2   0  17    63.29    55.68   6.77 o
   3   0  17    36.49    44.39   3.82 o
   4   0  17    16.80    16.59   3.62 o
  -1   1  17    25.51    21.49   2.70 o
   0   1  17     0.16    -2.73   1.69 <
   1   1  17    27.63    19.98   4.57 o
   2   1  17   130.44   146.60   9.88 o
   3   1  17    11.45    16.46   4.15 o
   4   1  17    26.44    26.71   3.10 o
   0   2  17     1.79     0.20   1.58 <
   1   2  17    99.80   108.68   8.42 o
   2   2  17     1.40     4.74   3.68 <
   3   2  17     0.58    -1.89   2.67 <
   4   2  17     2.51     1.17   1.68 <
   0   3  17    98.34    96.91   6.67 o
   1   3  17   121.36    90.23   5.04 o
   2   3  17   115.40   131.78   8.85 o
   3   3  17    48.09    46.34   5.92 o
   4   3  17     0.16     7.11   3.14 <
   2   4  17    42.32    38.00   4.83 o
   3   4  17     1.50    -2.83   2.57 <
   1  -1  18   250.19   252.40  11.01 o
   2  -1  18    64.83    64.87   6.24 o
   1   0  18   153.10   136.67   8.43 o
   2   0  18    74.05    74.02   5.47 o
   1   1  18    79.04    70.64   4.45 o
   2   1  18    66.95    71.85   6.32 o
   2   2  18    22.21    20.37   3.99 o
